# Supplementary material for: Targeting Menin disrupts the KMT2A/B and polycomb balance to paradoxically activate bivalent genes
Source: Nat Cell Biol. Author manuscript; Available in PMC 2023 Feb 17. (PMC7614190; doi:10.1038/s41556-022-01056-x)
Supplement: Source Data Extended Data Fig. 1 [file EMS157168-supplement-Source_Data_Extended_Data_Fig__1.xlsx]

## Sheet: ED Fig 1b K-562
Extended Data Fig 1b K-562
EtOH	1	1	1
EZH2i	4.82372	1.96078	1.80912

## Sheet: ED Fig 1b KELLY
Extended Data Fig 1b KELLY
EtOH	1	1	1
EZH2i	4.06623	2.45631	1.64295

## Sheet: ED Fig 1c K-562
Extended Data Fig 1c K-562
EtOH	1	1	1
EtOH	6.95513	6.18627	1.7931
EZH2i + IFN	214.808	212.99	115.759

## Sheet: ED Fig 1c KELLY
Extended Data Fig 1c KELLY
EtOH	1	1	1
EtOH	29.6226	261.748	82.2222
EZH2i + IFN	152.621	713.819	161.141
