# Supplementary material for: Targeting Menin disrupts the KMT2A/B and polycomb balance to paradoxically activate bivalent genes
Source: Nat Cell Biol. Author manuscript; Available in PMC 2023 Feb 17. (PMC7614190; doi:10.1038/s41556-022-01056-x)
Supplement: Source Data Extended Data Fig. 2 [file EMS157168-supplement-Source_Data_Extended_Data_Fig__2.xlsx]

## Sheet: ED Fig 2g
Extended Data Fig 2g
Control sgRNA + IFN	1	1	1
BAHD1 sgRNA 1 +IFN	1.35561	1.62054	1.79552
BAHD1 sgRNA 2 +IFN	2.31791	2.28571	2.76471
BAHD1 sgRNA 1-2 +IFN	3.08398	3.34152	3.41737
