# Supplementary material for: Targeting Menin disrupts the KMT2A/B and polycomb balance to paradoxically activate bivalent genes
Source: Nat Cell Biol. Author manuscript; Available in PMC 2023 Feb 17. (PMC7614190; doi:10.1038/s41556-022-01056-x)
Supplement: Source Data Extended Data Fig. 3 [file EMS157168-supplement-Source_Data_Extended_Data_Fig__3.xlsx]

## Sheet: ED Fig 3c
	HLA-B %			p-value
Control sgRNA	1.25	0.76	0.76
PCGF1 sgRNA	22.4	13.3	8.26	P=0.0295

## Sheet: ED Fig 3d
	HLA-B			HLA-C			TAP1
Control sgRNA	1	0.97	0.93	1	0.97	1.03	1	1.1	1.19
PCGF1 sgRNA	3.13	3.13	3.24	3.55	3.13	3.13	1.93	1.69	1.61

## Sheet: ED Fig 3e
Extended Data Fig 3e
EED KO + control sgRNA	1	1	1
EED KO + MTF2 sgRNA	1.06366	1.37687	1.31879

## Sheet: ED Fig 3h
	Fold Change in MFI					p-value
RING1A sgRNA	2.38	1.32	1.35	3.01	1.88	p=0.0190
RING1B sgRNA	1.18		1.34	1.57	1.42	p=0.0044
RING1A+B sgRNA		2.51		4.58	4.2	p=0.0006
