# Supplementary material for: Targeting Menin disrupts the KMT2A/B and polycomb balance to paradoxically activate bivalent genes
Source: Nat Cell Biol. Author manuscript; Available in PMC 2023 Feb 17. (PMC7614190; doi:10.1038/s41556-022-01056-x)
Supplement: Source Data Extended Data Fig. 4 [file EMS157168-supplement-Source_Data_Extended_Data_Fig__4.xlsx]

## Sheet: ED Fig 4b
	HLA-B %			p-value
Control sgRNA	1.25	0.76	0.76
MEN1 sgRNA	6.8	3.46	1.79	ns
PSIP1 sgRNA	11.1	4.68	5.69	p=0.0356

## Sheet: ED Fig 4c
	HLA-B			HLA-C			TAP1
Control sgRNA	1	0.97	0.93	1	0.97	1.03	1	1.1	1.19
MEN1 sgRNA	2.34	1.95	2.17	4.98	4.88	3	2.82	2.28	2.46

## Sheet: ED Fig 4h
Extended Data Fig 4h (LEFT)
Control sgRNA +IFN	2466	2153	2560	1347
JunD sgRNA +IFN	3765	3820	2903	1774
Extended Data Fig 4h (RIGHT)
MEN1 KO +IFN	1	1	1	1
MEN1 KO + JunD sgRNA + IFN	1.112	1.02249	1.04762	1.08314
