# Supplementary material for: Targeting Menin disrupts the KMT2A/B and polycomb balance to paradoxically activate bivalent genes
Source: Nat Cell Biol. Author manuscript; Available in PMC 2023 Feb 17. (PMC7614190; doi:10.1038/s41556-022-01056-x)
Supplement: Source Data Extended Data Fig. 5 [file EMS157168-supplement-Source_Data_Extended_Data_Fig__5.xlsx]

## Sheet: ED Fig 5a
	MEF2C			HLA-B			TAP1			NLRC5
DMSO	1	1.21	1.36	1	0.99	1.07	1	1.03	1.02	1	1.03	1.17
Menin inhibitor	0.52	0.53	0.6	2.57	2.67	2.43	2.79	2.77	2.8	1.43	1.8	1.22

## Sheet: ED Fig 5b
Extended Data Fig 5b
DMSO + IFN	1	1	1
Menin inhibitor (MI-503) + IFN	3.96038	4.9357	5.92393

## Sheet: ED Fig 5c NCI-H82
Extended Data Fig 5c
	NCI-H82
DMSO +IFN	1	1
EZH2i +IFN	2.66434	3.46853

## Sheet: ED Fig 5c NCI-H524
Extended Data Fig 5c
	NCI-H524
DMSO +IFN	1	1
EZH2i +IFN	1.352	1.864

## Sheet: ED Fig 5c NCI-H446
Extended Data Fig 5c
	NCI-H446
DMSO +IFN	1	1
EZH2i +IFN	7.825	22.25

## Sheet: ED Fig 5c NCI-KELLY
Extended Data Fig 5c
	KELLY
DMSO +IFN	1	1	1
EZH2i +IFN	2.72713	4.702	5.15216

## Sheet: ED Fig 5d DMS79 VTP
Extended Data Fig 5d
	DMS79
DMSO +IFN	1	1
Menin inhibitor +IFN	1.2348	1.35905

## Sheet: ED Fig 5d DMS79 EZH2i
Extended Data Fig 5d
	DMS79
DMSO +IFN	1	1
EZH2i +IFN	1.36094	1.67879

## Sheet: ED Fig 5d NCI-H889 VTP
Extended Data Fig 5d
	NCI-H889
DMSO +IFN	1	1
Menin inhibitor +IFN	1.55985	1.70872

## Sheet: ED Fig 5d NCI-H889 EZH2i
Extended Data Fig 5d
	NCI-H889
DMSO +IFN	1	1
EZH2i +IFN	1.37274	1.69219

[truncated: 5 more sheets: ED Fig 5f, ED Fig 5g, ED Fig 5h, ED Fig 5i TNF, ED Fig 5i IFN]
