# Supplementary material for: Targeting Menin disrupts the KMT2A/B and polycomb balance to paradoxically activate bivalent genes
Source: Nat Cell Biol. Author manuscript; Available in PMC 2023 Feb 17. (PMC7614190; doi:10.1038/s41556-022-01056-x)
Supplement: Source Data Extended Data Fig. 6 [file EMS157168-supplement-Source_Data_Extended_Data_Fig__6.xlsx]

## Sheet: ED Fig 6d
Extended Data Fig 6d
EED KO + MEN1 KO	1	1
EED KO + MEN1 KO + IFIH1 sgRNA	0.961777	0.937328
EED KO + PSIP1 KO	1	1
EED KO + PSIP1 KO + IFIH1 sgRNA	1.10179	0.979724
EED KO + PCGF1 KO	1	1
EED KO + PCGF1 KO + IFIH1 sgRNA	0.891368	0.880703

## Sheet: ED Fig 6f
Extended Data Fig 6f
EED KO + MEN1 sgRNA	1	1	1
EED KO + MEN1 sgRNA + RELA sgRNA	1.01715	0.896404	1.08065
EED KO + PSIP1 sgRNA	1	1	1
EED KO + PSIP1 sgRNA + RELA sgRNA	1.123	1.06992	1.34008
EED KO + PCGF1 sgRNA	1	1	1
EED KO + PCGF1 sgRNA + RELA sgRNA	1.30727	1.20143	1.07219

## Sheet: ED Fig 6j
Extended Data Fig 6j
EED KO + Control sgRNA	1	1	1
EED KO + PCGF1 sgRNA	4.7016	1.70896	5.09656
EED KO + PCGF1 sgRNA + IFN	18.9716	11.7898	48.4795
