# Supplementary material for: Targeting Menin disrupts the KMT2A/B and polycomb balance to paradoxically activate bivalent genes
Source: Nat Cell Biol. Author manuscript; Available in PMC 2023 Feb 17. (PMC7614190; doi:10.1038/s41556-022-01056-x)
Supplement: Source Data Extended Data Fig. 9 [file EMS157168-supplement-Source_Data_Extended_Data_Fig__9.xlsx]

## Sheet: ED Fig 9a
Extended Data Fig 9a				p-value
Control sgRNA +IFN	1	1	1
KMT2A sgRNA +IFN	1.1135	1.04536	1.22112	ns
KMT2B sgRNA +IFN	0.634969	0.65286	0.669967	p<0.0001

## Sheet: ED Fig 9d VTP
Menin inhibitor
Extended Data Fig 9d
KMT2B KO + PCGF1 KO + Control sgRNA + DMSO	1	1
KMT2B KO + PCGF1 KO + Control sgRNA + Menin inhibitor	3.71171	5.91189
KMT2B KO + PCGF1 KO + KMT2A sgRNA + DMSO	0.802703	0.925205
KMT2B KO + PCGF1 KO + KMT2A sgRNA + Menin inhibitor	0.918919	1.50615

## Sheet: ED Fig 9d EZH2i
EZH2i
Extended Data Fig 9d
KMT2B KO + PCGF1 KO + Control sgRNA + DMSO	1	1	1
KMT2B KO + PCGF1 KO + Control sgRNA + Menin inhibitor	10.018	4.66744	3.94265
KMT2B KO + PCGF1 KO + KMT2A sgRNA + DMSO	0.802703	0.941657	0.9092
KMT2B KO + PCGF1 KO + KMT2A sgRNA + Menin inhibitor	1.27027	1.06418	1.27838
