# Supplementary material for: Targeting Menin disrupts the KMT2A/B and polycomb balance to paradoxically activate bivalent genes
Source: Nat Cell Biol. Author manuscript; Available in PMC 2023 Feb 17. (PMC7614190; doi:10.1038/s41556-022-01056-x)
Supplement: Source Data Fig. 1 [file EMS157168-supplement-Source_Data_Fig__1.xlsx]

## Sheet: 1g
Fig 1g				p-value
Control sgRNA +IFN	1	1	1
MTF2 sgRNA +IFN	4.34783	6.86432	5.07631	p=0.0041

## Sheet: 1h
Fig 1h				p-value
Control sgRNA +IFN	1	1	1
AEBP2 sgRNA +IFN	0.486047	0.4	0.514851	p<0.0001
