# Supplementary material for: Targeting Menin disrupts the KMT2A/B and polycomb balance to paradoxically activate bivalent genes
Source: Nat Cell Biol. Author manuscript; Available in PMC 2023 Feb 17. (PMC7614190; doi:10.1038/s41556-022-01056-x)
Supplement: Source Data Fig. 2 [file EMS157168-supplement-Source_Data_Fig__2.xlsx]

## Sheet: 2a
Fig 2a
Control sgRNA +IFN	1	1	1
BAHD1 sgRNA +IFN	3.01493	2.70333	3.02098

## Sheet: 2b
Fig 2b
EED KO + Control sgRNA	1	1	1
EED KO + BAHD1 sgRNA	1.11715	0.969112	1.06597

## Sheet: 2c
Fig 2c
Control sgRNA +IFN	1	1	1
PCGF1 sgRNA +IFN	2.40385	11.373	7.0991

## Sheet: 2d
Fig 2d
EED KO + control sgRNA	1	1	1
EED KO + PCGF1 sgRNA	8.54	4.38	5.1

## Sheet: 2f
Fig 2f
EED KO + control sgRNA	1	1	1	1
EED KO + RING1A sgRNA	1.31761	1.39062	1.44202	1.41745
EED KO + RING1B sgRNA	1.42156	1.16753		1.54717
EED KO + RING1A/B sgRNA	2.27334	1.91233	2.949
