# Supplementary material for: Targeting Menin disrupts the KMT2A/B and polycomb balance to paradoxically activate bivalent genes
Source: Nat Cell Biol. Author manuscript; Available in PMC 2023 Feb 17. (PMC7614190; doi:10.1038/s41556-022-01056-x)
Supplement: Source Data Fig. 3 [file EMS157168-supplement-Source_Data_Fig__3.xlsx]

## Sheet: 3a
Fig 3a
Control sgRNA + IFN	1	1	1	1
MEN1 sgRNA +IFN	3.0523	4.30446	2.79644	3.7
PSIP1 sgRNA +IFN	3.67353	4.58571	4.6514	4.83846

## Sheet: 3c
Fig 3c
Control sgRNA +IFN	1	1
MEN1 sgRNA 1 +IFN	2.29492	1.26981
MEN1 sgRNA 2 +IFN	4.75932	3.6694

## Sheet: 3d
Fig 3d
Control +IFN	1	1	1
MEN1 KO +IFN	2.51408	6.13816	5.74973
MEN1 KO +MEN1 cDNA +IFN	0.855634	0.921053	1.10834

## Sheet: 3e
Fig 3e (LEFT)
MEN1 KO + Control sgRNA +IFN	1	1	1
MEN1 KO + PSIP1 sgRNA +IFN	0.892603	0.917216	1.09039
Fig 3e (RIGHT)
PSIP1 KO + Control sgRNA +IFN	1	1	1
PSIP1 KO + MEN1 sgRNA +IFN	1.16983	0.968392	0.875362

## Sheet: 3f HLA-B
DMSO	100nM	200nM	500nM	1µM	2µM
1	1.29	1.52	1.61	2.21	2.61
1	1.61	1.29	2.2	2.29	2.7
1	1.19	1.27	1.78	2.3	2.94

## Sheet: 3f TAP1
DMSO	100nM	200nM	500nM	1µM	2µM
1	0.97	1.39	1.57	2.85	3.34
1	1.23	1.25	1.44	2.54	3.02
1	1.29	1.49	1.88	2.68	4.81

## Sheet: 3h
Fig 3h
DMSO + IFN	1
MENi 100nM + IFN	1.60588
MENi 200nM + IFN	2.06471
MENi 500nM + IFN	2.69412
MENi 1uM + IFN	4.09412
MENi 2uM + IFN	4.33529

## Sheet: 3j
Fig 3j (LEFT)
MEN1 KO + DMSO +IFN	1	1
MEN1 KO + Menin inhibitor +IFN	1.15	0.94
Fig 3j (RIGHT)
PSIP1 KO + DMSO +IFN	1	1
PSIP1 KO + Menin inhibitor +IFN	0.98	1.04
