# Supplementary material for: Targeting Menin disrupts the KMT2A/B and polycomb balance to paradoxically activate bivalent genes
Source: Nat Cell Biol. Author manuscript; Available in PMC 2023 Feb 17. (PMC7614190; doi:10.1038/s41556-022-01056-x)
Supplement: Source Data Fig. 4 [file EMS157168-supplement-Source_Data_Fig__4.xlsx]

## Sheet: 4a NCI-H82
Fig 4a
	NCI-H82
DMSO +IFN	1	1
Menin inhibitor +IFN	3.21311	3.14754

## Sheet: 4a NCI-H524
Fig 4a
	NCI-H524
DMSO +IFN	1	1
Menin inhibitor +IFN	4.63025	4.73109

## Sheet: 4a NCI-H446
Fig 4a
	NCI-H446
DMSO +IFN	1	1
Menin inhibitor +IFN	7.10042	7.06695

## Sheet: 4a KELLY
Fig 4a
	KELLY
DMSO +IFN	1	1	1
Menin inhibitor +IFN	2.15417	1.81358	3.22859

## Sheet: 4c
Fig 4c (SPC-548)
DMSO + IFN	1	1	1
Menin inhibitor + IFN	1.37076	2.41579	1.99709

## Sheet: 4d
time (hours)	ETOH			VTP			ETOH 2:1			VTP 2:1			p-value
0	100	100	100	100	100	100	100	100	100	100	100	100
4	115.96	113.171	117.145	112.77	117.522	116.386	101.243	96.2627	95.6741	68.4076	70.1613	63.86	p=0.0003
8	127.97	123.096	132.076	123.22	134.497	126.028	88.5667	91.0532	94.2656	49.0446	48.3871	46.9253	p<0.0001
12	144.06	138.514	148.646	143.34	146.954	144.976	79.9503	81.3137	81.0866	38.4713	37.7016	37.3699	p<0.0001
16	161.85	159.051	164.725	161.13	164.887	166.487	73.4051	75.0849	61.4688	32.2293	32.8629	28.0038	p=0.0010
20	193.59	183.146	189.336	187.07	198.563	191.436	67.4399	70.3284	54.5272	28.535	29.0323	27.0577	p=0.0018
24	225.71	216.729	228.22	223.38	228.747	226.028	62.4689	57.4179	41.4487	27.2611	29.1331	25.2602	p=0.0145

## Sheet: 4e DB
	DB			p-value
EtOH	95.9113	104.089
500nM Menin Inhibitor	68.351	81.4079	75.6863	p=0.0228
1uM Menin inhibitor	59.3893	69.8939	71.8226	p=0.0010
1uM EZH2i	69.6046	84.1723	104.532	ns
1uM Menin inhibitor + 1uMEZH2i	19.6528	20.8679	22.6551	p=0.0002

## Sheet: 4e Karpas422
	Karpas422					p-value
EtOH	81.7684	112.823	94.2879	102.357	108.764
500nM Menin Inhibitor	71.6451	66.8525	67.3415	68.8576	59.4679	p=0.0005
1uM Menin inhibitor	79.0786	72.1831	69.9335	78.4429	78.8341	p=0.0032
1uM EZH2i	68.3685	64.5051	70.3247	66.608	67.5861	p=0.0004
1uM Menin inhibitor + 1uMEZH2i	19.2195	17.0188	21.4691	20.8822	18.7304	p<0.0001

## Sheet: 4e OCI-ly19
	OCI-ly19				p-value
EtOH	102.719	103.315	93.9659		ns
500nM Menin Inhibitor	77.5903	100.695	96.5264	77.8881	ns
1uM Menin inhibitor	97.4196	93.0131		85.2719	ns
1uM EZH2i	80.6272	100.754	97.8364		ns
1uM Menin inhibitor + 1uMEZH2i	83.8428	90.0357	91.3458	68.42	ns
