# Supplementary material for: Targeting Menin disrupts the KMT2A/B and polycomb balance to paradoxically activate bivalent genes
Source: Nat Cell Biol. Author manuscript; Available in PMC 2023 Feb 17. (PMC7614190; doi:10.1038/s41556-022-01056-x)
Supplement: Source Data Fig. 5 [file EMS157168-supplement-Source_Data_Fig__5.xlsx]

## Sheet: 5a
Fig 5a
EED KO + control sgRNA	1	1	1
EED KO + MEN1 sgRNA	7.26439	2.29677	2.41607
EED KO + PSIP1 sgRNA	4.20447	2.13908	2.03305

## Sheet: 5c&5g
Fig 5c & 5g
	48h
EED KO + control sgRNA + DMSO	1	1	1
EED KO + control sgRNA + Menin inhibitor	2.11301	2.33152	1.97227
Fig 5c & 5g
	48h
EED KO + PCGF1 sgRNA + DMSO	1	1	1
EED KO + PCGF1 sgRNA + Menin inhibitor	1.20395	1.25068	1.27563

## Sheet: 5d
Fig 5d
DMSO	1	1	1
EZH2i	1.75862	4.82372	1.96078
EZH2i + Menin inhibitor (VTP or MI503)	13.5431	16.1378	5.37255

## Sheet: 5e
Fig 5e
EED KO + MEN1 sgRNA	1	1	1
EED KO + MEN1 sgRNA + STAT1 sgRNA	0.971776	0.931858	0.993232
Fig 5e
EED KO + PSIP1 sgRNA	1	1	1
EED KO + PSIP1 sgRNA + STAT1 sgRNA	1.09153	0.892857	1.12551
Fig 5e
EED KO + PCGF1 sgRNA	1	1	1
EED KO + PCGF1 sgRNA + STAT1 sgRNA	1.16572	1.03228	0.903748

## Sheet: 5f
Fig 5f
PCGF1 KO + DMSO	1	1	1
PCGF1 KO + Menin inhibitor	3.71608	1.63793	2.25714
Fig 5f
PCGF1 KO + DMSO + IFN	1	1	1
PCGF1 KO + Menin inhibitor + IFN	3.3621	4.4651	4.63647

## Sheet: 5h
Time	EEDko + Control sgRNA			EEDko + PCGF1ko			p-value
0h	1	1	1	1	1	1
24h	1.25	1.49	1.42	1.08	1.16	1.17	p=0.0311
48h	2.5	2.34	2.02	1.26	1.21	1.28	p=0.0019
72h	2.74	1.86	1.62	1.62	1.21	1.15	ns
Day 4	2.46		2.3	1.35		1.28	p=0.0067
Day 7	2.37	2.83	3.72	1.37	1.25	1.22	p=0.0137

## Sheet: 5i
Fig 5i
EED KO + RING1A KO + RING1B sgRNA + DMSO	1	1
EED KO + RING1A KO + RING1B sgRNA + Menin inhibitor	1.02	1.16
Fig 5i
EED KO + PCGF1 KO + RING1A KO + RING1B sgRNA + DMSO	1	1
EED KO + PCGF1 KO + RING1A KO + RING1B sgRNA + Menin inhibitor	1.17	1.15
