# Supplementary material for: Targeting Menin disrupts the KMT2A/B and polycomb balance to paradoxically activate bivalent genes
Source: Nat Cell Biol. Author manuscript; Available in PMC 2023 Feb 17. (PMC7614190; doi:10.1038/s41556-022-01056-x)
Supplement: Source Data Fig. 6 [file EMS157168-supplement-Source_Data_Fig__6.xlsx]

## Sheet: 6i CD13 d3
	CD13% day 3				p-value
DMSO	0.033	0.18	0.12	0.051	ns
1uM VTP	0.024	0.21	0.086	0.04	ns
3uM EPZ	0.24	0.51	0.14	0.15	ns
VTP+EPZ	3.36	0.88	0.44	0.23	ns

## Sheet: 6i CD13 d5
	CD13% day 5				p-value
DMSO	0.45	0.47	0.67	0.67	ns
1uM VTP	0.33	0.38	0.82	0.36	ns
3uM EPZ	4.73	9.74	0.75	1.6	ns
VTP+EPZ	49.2	48.5	44.3	31.3	p<0.0001

## Sheet: 6i CXCR4 d3
	CXCR4% day 3				p-value
DMSO	0.12	0.72	0.51	0.58	ns
1uM VTP	0.19	0.56	0.41	0.49	ns
3uM EPZ	4.97	0.54	0.43	0.45	ns
VTP+EPZ	2.21	1.12	0.64	0.71	ns

## Sheet: 6i CXCR4 d5
	CXCR4% day 5				p-value
DMSO	0.61	0.77	1.24	0.42	ns
1uM VTP	0.53	0.53	1.58	0.66	ns
3uM EPZ	5.9	7.02	0.99	1.56	ns
VTP+EPZ	34.7	24.4	18.6	22.5	p<0.0001

## Sheet: 6i KDR d3
	KDR% day 3				p-value
DMSO	8.06	8.77	7.17	14.2	ns
1uM VTP	11.4	8.11	7.24	14.6	ns
3uM EPZ	40.4	31.8	26.2	37.2	P=0.0004
VTP+EPZ	41.1	44.4	34.5	39.2	P<0.0001

## Sheet: 6i KDR d5
	KDR% day 5				p-value
DMSO	8.03	10	11.8	13.2	ns
1uM VTP	8.21	7.68	7.61	12.6	ns
3uM EPZ	51.9	47.7	40.2	42.3	P=0.0004
VTP+EPZ	30.1	18.1	40.1	37.7	P<0.0001
