# Supplementary material for: Targeting Menin disrupts the KMT2A/B and polycomb balance to paradoxically activate bivalent genes
Source: Nat Cell Biol. Author manuscript; Available in PMC 2023 Feb 17. (PMC7614190; doi:10.1038/s41556-022-01056-x)
Supplement: Source Data Fig. 7 [file EMS157168-supplement-Source_Data_Fig__7.xlsx]

## Sheet: 7a
Fig 7a
Control sgRNA +IFN	1	1	1
KMT2A sgRNA +IFN	1.1135	1.04536	1.22112
KMT2B sgRNA +IFN	0.634969	0.65286	0.669967
KMT2A+KMT2B sgRNA +IFN	0.52454	0.913215	0.973597
