# Supplementary material for: Targeting Menin disrupts the KMT2A/B and polycomb balance to paradoxically activate bivalent genes
Source: Nat Cell Biol. Author manuscript; Available in PMC 2023 Feb 17. (PMC7614190; doi:10.1038/s41556-022-01056-x)
Supplement: Source Data Fig. 8 [file EMS157168-supplement-Source_Data_Fig__8.xlsx]

## Sheet: 8a
Menin inhibitor
Fig 8a
Control + DMSO	1	1	1
Control + Menin inhibitor	0.865385	0.985093	0.980769
KMT2B KO + DMSO	0.75641	1.01118	0.853846
KMT2B KO + Menin inhibitor	0.865385	0.949068	1.06731
KMT2A+B KO + DMSO	1.08333	1.30435	1.04808
KMT2A+B KO + Menin inhibitor	1.11538	1	1.16346
EZH2i
Fig 8a
Control + DMSO	1	1	1
Control + EZH2i	3.72436	9.93789	18.875
KMT2B KO + DMSO	0.75641	1.01118	0.853846
KMT2B KO + EZH2i	3.22436	8.12422	19.5962
KMT2A+B KO + DMSO	1.08333	1.30435	1.04808
KMT2A+B KO + EZH2i	1.01923	1.19006	1.47115
Menin and EZH2i
Fig 8a
Control + DMSO	1	1	1
Control + Menin inhibitor + EZH2i	11.7756	19.8137	16.1442
KMT2B KO + DMSO	0.75641	1.01118	0.853846
KMT2B KO + Menin inhibitor + EZH2i	12.4487	19.9006	25.4135
KMT2A+B KO + DMSO	1.08333	1.30435	1.04808
KMT2A+B KO + Menin inhibitor + EZH2i	0.974359	1.05093	1.64423

## Sheet: 8b
Menin inhibitor
Fig 8b
Control + DMSO + IFN	1	1	1
Control + Menin inhibitor + IFN	4.94472	7.66889	34.7
KMT2B KO + DMSO + IFN	0.883062	1.11111	0.679167
KMT2B KO + Menin inhibitor + IFN	4.33948	6.26667	15.0625
KMT2A+B KO + DMSO + IFN	0.178597	0.221778	0.633333
KMT2A+B KO + Menin inhibitor + IFN	0.172927	0.237778	0.770833
EZH2i
Fig 8b
Control + DMSO + IFN	1	1	1
Control + EZH2i +IFN	22.6215	47.8111	86.6667
KMT2B KO + DMSO + IFN	0.883062	1.11111	0.679167
KMT2B KO + EZH2i + IFN	28.4996	53.1756	139.821
KMT2A+B KO + DMSO + IFN	0.178597	0.221778	0.633333
KMT2A+B KO + EZH2i + IFN	16.5457	43.2044	149.833
Menin and EZH2i
Fig 8b
Control + DMSO + IFN	1	1	1
Control + Menin inhibitor + EZH2i + IFN	30.7817	42.4622	79.7125
KMT2B KO + DMSO + IFN	0.883062	1.11111	0.679167
KMT2B KO + Menin inhibitor + EZH2i + IFN	32.3494	39.2356	92.3958
KMT2A+B KO + DMSO + IFN	0.178597	0.221778	0.633333
KMT2A+B KO + Menin inhibitor + EZH2i + IFN	19.2502	41.9422	142.258

## Sheet: 8d
Fig 8d (LEFT)
Control + H3.3 WT + IFN	1	1
Control + H3.3 K27M + IFN	30.3315	1.8608
Fig 8d (RIGHT)
KMT2A+B KO + H3.3 WT + IFN	1	1
KMT2A+B KO + H3.3 K27M + IFN	6.12613	11.6329

## Sheet: 8e
Fig 8e (LEFT)
Control + EZH2i + IFN	1	1	1
Control + RFX5 sgRNA + EZH2i + IFN	0.107211	0.0939969	0.0787671
Fig 8e (RIGHT)
KMT2A+B KO + EZH2i + IFN	1	1	1
KMT2A+B KO + RFX5 sgRNA + EZH2i + IFN	0.00481547	0.00561117	0.0148735

## Sheet: 8h
Fig 8h
Control sgRNA+ EZH2i + IFN	1	1	1
Control + SETD1A+B sgRNA + EZH2i + IFN	1.21747	2.04605	1.06359
Fig 8h
KMT2A+B KO + control sgRNA + EZH2i + IFN	1	1	1	1
KMT2A+B KO + SETD1A+B sgRNA + EZH2i + IFN	0.0489796	0.191952	0.193431	0.156792
