# Supplementary material for: Targeting Menin disrupts the KMT2A/B and polycomb balance to paradoxically activate bivalent genes
Source: Nat Cell Biol. Author manuscript; Available in PMC 2023 Feb 17. (PMC7614190; doi:10.1038/s41556-022-01056-x)
Supplement: Supplementary Tables 1-7 [file EMS157168-supplement-Supplementary_Tables_1_7.xlsx]

## Sheet: Supplementary Table 1
Supplementary Table 1: CRISPR Screen. MHC-I positive screen (HLA-B)*
Gene_ID	LogP	BestActivity
EZH2 #	-13.112	2.44002			*Top 100 most enriched genes from CRISPR screen. Analysed using RSA algorithm.
SOCS1	-11.536	1.6808			#Members or associated members of polycomb complexes in red and COMPASS-like complex in green.
MEN1 #	-11.421	2.32966
PCGF1 #	-8.498	2.01371
CHMP5	-6.898	2.71053
PSIP1 #	-6.705	2.48824
BAHD1 #	-6.379	1.96778
SUZ12 #	-6.258	2.33992
SLC34A3	-5.976	1.2583
MTF2 #	-5.575	2.99422
NFE2	-5.095	1.55062
TBK1	-5.014	1.8203
LRRC8A	-4.592	1.00636
GALNT10	-4.57	0.840986
MRGBP	-4.529	1.86168
VIP	-4.477	0.900171
C12orf71	-4.296	1.36715
MAP4K5	-4.272	1.4174
LA16c-431H6.6	-4.227	1.65442
EED #	-4.211	1.5747
RAB11B	-4.037	1.2353
ALG8	-4.034	1.80124
PRPS2	-4.032	1.07548
AASDH	-4.025	2.99245
SCARF2	-4.009	1.96042
RGS17	-3.982	2.04686
USP54	-3.971	2.20666
MATR3	-3.962	2.64827
CHIC2	-3.958	1.79881
MFSD6	-3.9	0.893446
TMEM190	-3.857	2.28732
ITGB6	-3.849	2.98481
NDUFA9	-3.842	0.925135
B4GALNT2	-3.828	1.84016
EID3	-3.82	1.30752
SLC9A1	-3.816	0.992458
MKLN1	-3.791	1.89085
PYCARD	-3.766	0.855067
TMEM261	-3.732	1.52172
DCN	-3.724	1.1034
PINK1	-3.724	2.79283
TFE3	-3.721	0.709419
FRRS1	-3.662	1.61886
ARFGEF1	-3.658	1.30851
PLCB3	-3.627	2.7417
TMEM231	-3.603	1.89263
AC073342.1	-3.6	0.753009
PPP1R3F	-3.584	0.880728
AC005841.1	-3.555	0.98144
C12orf76	-3.532	1.20355
ABLIM2	-3.53	1.34454
KIF13B	-3.524	1.04056
SIX5	-3.521	1.06378
MBD1	-3.494	1.21807
BTBD2	-3.487	1.20666
PTPN23	-3.486	2.01487
ASTL	-3.485	1.30654
RP11-268J15.5	-3.481	2.6597
SLC29A4	-3.472	1.43024
SEPT4	-3.459	0.687939
CYTL1	-3.451	1.03937
TRAF7	-3.435	1.26154
CYTH4	-3.405	1.7363
CEP89	-3.402	1.7166
HHLA1	-3.393	1.15743
TCHH	-3.367	1.78823
PGA3	-3.362	1.0939
OR10K2	-3.347	1.64505
SPRYD3	-3.344	1.80216
MICAL1	-3.338	1.58376
OR56B1	-3.336	1.82899
UST	-3.326	2.56599
DCXR	-3.314	1.11587
HIST1H3J	-3.314	1.73091
ZC3H12B	-3.31	1.52343
SYNPO	-3.299	0.968713
XXbac-BPG32J3.20	-3.298	1.35564
DNAH5	-3.296	1.48673
TRAF2	-3.292	0.921633
SP7	-3.291	1.981
XAGE1E	-3.291	0.978194
PRSS27	-3.287	1.95713
EAF2	-3.284	2.56248
PTCHD4	-3.282	1.35442
C12orf23	-3.269	1.02464
GPR20	-3.258	1.1236
CNDP1	-3.233	1.91048
GRK1	-3.231	1.26274
SLC17A8	-3.221	1.07657
TRIM15	-3.221	1.519
TNS1	-3.212	2.53246
ACSF2	-3.18	2.5127
SYTL2	-3.177	1.69384
SFT2D3	-3.171	1.01941
SMAD4	-3.165	1.52226
ST3GAL6	-3.165	1.30439
ANKRD33B	-3.145	0.786887
TSSC1	-3.142	1.33085
KLF9	-3.135	2.17935

## Sheet: Supplementary Table 2
Supplementary Table 2: CRISPR Screen. MHC-I positive screen (HLA-A/B/C)*
Gene_ID	LogP	BestActivity
EZH2 #	-10.468	2.73816			*Top 100 most enriched genes from CRISPR screen. Analysed using RSA algorithm.
PCGF1 #	-10.378	2.5695			#Members or associated members of polycomb complexes in red and COMPASS-like complex in green.
MEN1 #	-10.068	2.09509
MTF2 #	-8.966	3.21796
SUZ12 #	-6.874	2.57505
SLC29A4	-5.865	2.44001
AL160175.1	-5.409	1.45025
SYCE1	-5.394	1.5691
SOCS1	-5.39	1.9045
LA16c-431H6.6	-5.023	2.43245
ADAMTS1	-4.955	1.00227
DOCK8	-4.791	1.1796
SLC4A7	-4.57	1.75363
TMEM185B	-4.552	0.998543
DNAH5	-4.55	1.71108
TMEM190	-4.544	2.30993
MRGBP	-4.469	1.69293
PSIP1 #	-4.44	2.34856
SLC25A51	-4.326	3.48441
DOT1L	-4.287	2.06105
GID8	-4.184	1.45507
SMCHD1	-4.104	1.29304
FIS1	-4.072	2.13662
LGI2	-4.069	1.2819
EED #	-4.056	1.60086
COX6A1	-4.032	1.49702
DCTD	-4.025	3.33947
VIP	-3.987	0.878568
THNSL2	-3.981	1.75363
GPATCH2	-3.974	1.75363
ZNF672	-3.971	1.38967
HIST1H3G	-3.963	3.06326
MAPK1IP1L	-3.956	2.28511
HELLS	-3.945	2.22099
KDM6A	-3.933	1.9311
BAHD1 #	-3.876	1.83999
HNF4A	-3.862	1.1638
CHMP5	-3.823	2.36817
LRRC8A	-3.806	1.03476
BCS1L	-3.775	1.53933
GDF1	-3.743	1.05466
GAK	-3.651	0.897751
ASF1A	-3.648	1.17335
UBR7	-3.627	3.15846
PCGF6	-3.618	1.24952
OR2S2	-3.602	0.911697
PBRM1	-3.59	1.53178
OLR1	-3.548	3.09868
MEF2D	-3.539	1.48063
CD207	-3.537	1.74215
FAM3A	-3.499	1.06802
EPHB6	-3.484	1.0089
ATRAID	-3.481	1.85271
TBRG4	-3.477	1.77443
GABBR1	-3.445	2.33796
RGS14	-3.44	0.985023
BCAS2	-3.423	3.05754
LPCAT3	-3.422	0.74566
ATP1B2	-3.379	1.65672
CHRNB3	-3.372	2.97082
LRRC8D	-3.348	1.82826
ATG13	-3.335	1.98408
RBMS2	-3.335	1.53178
PCCB	-3.331	1.57465
ACRBP	-3.308	2.24778
ERN1	-3.307	1.0642
UST	-3.294	2.92389
CLCN2	-3.284	2.841
MAF1	-3.278	1.18256
GSC	-3.25	1.19808
METTL6	-3.247	1.08684
E2F3	-3.242	1.87628
TENC1	-3.242	1.05836
SIX3	-3.238	0.878568
KMT2D	-3.228	1.36905
RP11-20I23.1	-3.212	2.78705
TRIM15	-3.21	2.2708
RAPGEF1	-3.205	1.07368
HIST1H3J	-3.196	1.84952
SNCA	-3.194	1.7469
ZNF740	-3.178	1.63969
ATG2A	-3.172	1.51735
MRPS18B	-3.147	1.60557
ZNF776	-3.141	1.13626
MST1R	-3.122	0.492679
RAB36	-3.122	2.7359
C12orf71	-3.104	1.18198
ADTRP	-3.099	1.88111
PDCD2L	-3.095	2.71742
POU5F1	-3.093	2.08808
NEDD4	-3.09	1.73135
CELF4	-3.084	1.02779
BDH2	-3.068	0.279301
MFF	-3.058	0.970338
CNPY2	-3.057	1.25878
BSN	-3.028	1.95775
MARVELD1	-3.028	1.39207
SLC28A1	-3.028	1.85453
RIPK1	-3.026	0.66596

## Sheet: Supplementary Table 3
Supplementary Table 3: CRISPR Screen. MHC-I low screen (HLA-A/B/C)**
Gene_ID	LogP	BestActivity
STAT1	-33.033	3.98005			**Top 100 most enriched genes from CRISPR screen. Analysed using RSA algorithm.
IFNGR1	-30.734	4.07453			#Members of PRC2.2 complex in red and other high confidence hits, including MHC Class I genes and interferon signalling pathway, in blue.
JAK1	-27.515	3.87304
JAK2	-25.593	3.6217
IFNGR2	-24.052	3.69618
IRF1	-19.781	2.95339
B2M	-19.438	4.05174
TAP1	-9.31	1.4926
H2AFZ	-5.049	0.48488
BRD2	-4.999	1.07084
AEBP2	-4.89	1.50451
NLRC5	-4.746	1.59211
BAP1	-4.703	1.47253
CIR1	-4.662	1.66403
safe	-4.569	3.23822
BRPF3	-4.466	3.2927
AP000322.53	-4.424	2.41795
TAPBP	-4.413	0.861533
C7orf25	-4.407	1.18942
GDF7	-4.339	4.63594
ZNF704	-4.273	1.04521
KIAA1324L	-4.059	0.850494
KLHL42	-4.038	4.40912
MPP6	-3.953	2.32
MSX2	-3.927	0.979414
H2BFWT	-3.861	4.19025
PSMD2	-3.85	0.457896
KIAA0513	-3.812	0.486909
RFX5	-3.761	0.803801
TPD52L3	-3.749	0.542674
PRSS35	-3.737	4.18282
CHST12	-3.64	0.277799
SCN9A	-3.64	4.10399
RP1-170O19.20	-3.625	2.0162
RIPK4	-3.565	0.472665
MYO5C	-3.543	0.751576
EPHX3	-3.524	1.61684
ICK	-3.522	1.79153
PER1	-3.522	1.51801
FGF8	-3.508	0.782778
GUCA1B	-3.497	0.954128
HTR3D	-3.471	1.92446
AL590708.2	-3.468	1.62648
RCAN3	-3.452	1.1527
CCDC27	-3.449	1.4639
NEU1	-3.437	0.90928
ALG12	-3.436	4.02268
CD5	-3.408	2.20582
RBM28	-3.399	2.21204
SPAG7	-3.392	1.16798
XRRA1	-3.359	0.369167
HLA-A	-3.35	3.95001
CNTFR	-3.34	0.926209
CDCP2	-3.297	0.795328
PTDSS2	-3.297	3.96573
IFNA14	-3.283	2.78689
ZNF622	-3.262	1.80147
PPP1R14C	-3.243	0.976807
ADAM19	-3.238	1.52032
SOX8	-3.236	2.0738
C1QTNF4	-3.233	1.66614
SRD5A3	-3.231	2.33736
DMTF1	-3.228	0.792594
IVNS1ABP	-3.225	3.93391
TFF3	-3.218	1.8665
ASB8	-3.213	0.592131
APOA4	-3.193	3.87881
PRKCI	-3.188	1.89151
GUCY1A2	-3.182	0.239353
SNAP25	-3.145	0.472992
C14orf159	-3.135	3.85875
AC115618.1	-3.134	1.59713
NXPE3	-3.133	0.400292
UFC1	-3.113	0.449463
AC008443.1	-3.11	1.00097
PTH2R	-3.108	3.78432
NPIPA7	-3.103	0
CXXC11	-3.102	1.2476
FCGR2B	-3.079	0.993531
TAGAP	-3.065	0.583091
ZNF777	-3.064	1.21127
RNASE13	-3.041	1.40292
AC018816.3	-3.017	3.58396
GNPAT	-3.016	1.99157
C1orf112	-3.007	0.86727
ZSWIM8	-3.007	0.884683
WBP4	-3.002	0.767542
GRPR	-3	0.829984
UBE3B	-2.999	2.6048
NEK8	-2.996	3.5614
TSPEAR	-2.979	1.3068
CBR1	-2.977	0.561437
OLFML3	-2.977	3.52901
HLA-DMA	-2.963	0.544521
SPATA31D1	-2.959	2.035
GABPB2	-2.952	2.3068
TREML1	-2.941	3.5128
NANOGNB	-2.923	0.905862
SYT4	-2.905	2.26416

## Sheet: Supplementary Table 4
Supplementary Table 4: Gene lists for RNA-seq data Figure 6 and Extended Data Figure 7.
MEN1 KO >2FC Down		MEN1 KO >2FC Up		PSIP1 KO >2FC Down		PSIP1 KO >2FC Up		EED KO >2FC Down		EED KO >2FC Up		VTP50469 >2FC Down		VTP50469 >2FC Up
	HGNC Symbol		HGNC Symbol		HGNC Symbol		HGNC Symbol		HGNC Symbol		HGNC Symbol		HGNC Symbol		HGNC Symbol
ENSG00000124882	EREG	ENSG00000073008	PVR	ENSG00000164985	PSIP1	ENSG00000185988	PLK5	ENSG00000174607	UGT8	ENSG00000112378	PERP	ENSG00000124813	RUNX2	ENSG00000111331	OAS3
ENSG00000182585	EPGN	ENSG00000118156	ZNF541	ENSG00000110693	SOX6	ENSG00000136026	CKAP4	ENSG00000138639	ARHGAP24	ENSG00000126752	SSX1	ENSG00000141576	RNF157	ENSG00000136026	CKAP4
ENSG00000230424		ENSG00000115461	IGFBP5	ENSG00000124882	EREG	ENSG00000073008	PVR	ENSG00000234722		ENSG00000136026	CKAP4	ENSG00000159733	ZFYVE28	ENSG00000204525	HLA-C
ENSG00000248309	MEF2C-AS1	ENSG00000170412	GPRC5C	ENSG00000138772	ANXA3	ENSG00000046774	MAGEC2	ENSG00000177432	NAP1L5	ENSG00000076554	TPD52	ENSG00000115159	GPD2	ENSG00000060656	PTPRU
ENSG00000255679	JRKL-AS1	ENSG00000004799	PDK4	ENSG00000245164	LINC00861	ENSG00000187210	GCNT1	ENSG00000240033		ENSG00000112414	GPR126	ENSG00000006638	TBXA2R	ENSG00000101210	EEF1A2
ENSG00000124813	RUNX2	ENSG00000204866	IGFL2	ENSG00000265817	FSBP	ENSG00000176533	GNG7	ENSG00000164107	HAND2	ENSG00000135919	SERPINE2			ENSG00000234127	TRIM26
ENSG00000172927	MYEOV	ENSG00000185988	PLK5	ENSG00000124813	RUNX2	ENSG00000204866	IGFL2	ENSG00000183742	MACC1	ENSG00000176907	C8orf4			ENSG00000204267	TAP2
ENSG00000229855		ENSG00000171101	SIGLEC17P	ENSG00000130755	GMFG	ENSG00000076554	TPD52	ENSG00000150471	LPHN3	ENSG00000151468	CCDC3			ENSG00000104938	CLEC4M
ENSG00000180537	RNF182	ENSG00000134873	CLDN10	ENSG00000127533	F2RL3	ENSG00000170412	GPRC5C	ENSG00000250102		ENSG00000157470	FAM81A			ENSG00000234745	HLA-B
ENSG00000245164	LINC00861	ENSG00000186462	NAP1L2	ENSG00000172927	MYEOV	ENSG00000004799	PDK4	ENSG00000237125	HAND2-AS1	ENSG00000122786	CALD1			ENSG00000130720	FIBCD1
ENSG00000265817	FSBP	ENSG00000008735	MAPK8IP2	ENSG00000081189	MEF2C	ENSG00000132970	WASF3	ENSG00000017427	IGF1	ENSG00000119125	GDA			ENSG00000169783	LINGO1
ENSG00000259937		ENSG00000263082		ENSG00000204711	C9orf135	ENSG00000118156	ZNF541	ENSG00000233834		ENSG00000142156	COL6A1			ENSG00000264451
ENSG00000111186	WNT5B	ENSG00000162873	KLHDC8A	ENSG00000168461	RAB31	ENSG00000179083	FAM133A	ENSG00000081237	PTPRC	ENSG00000153071	DAB2			ENSG00000184160	ADRA2C
ENSG00000258545		ENSG00000187210	GCNT1	ENSG00000146416	AIG1	ENSG00000105357	MYH14	ENSG00000226751		ENSG00000106772	PRUNE2			ENSG00000115738	ID2
ENSG00000145014	TMEM44	ENSG00000135472	FAIM2	ENSG00000048740	CELF2	ENSG00000166801	FAM111A	ENSG00000111863	ADTRP	ENSG00000117707	PROX1			ENSG00000125144	MT1G
ENSG00000131914	LIN28A	ENSG00000233916	ZDHHC20P1	ENSG00000088053	GP6	ENSG00000264451		ENSG00000233643		ENSG00000104332	SFRP1			ENSG00000131409	LRRC4B
ENSG00000168461	RAB31	ENSG00000132970	WASF3	ENSG00000188517	COL25A1	ENSG00000163590	PPM1L	ENSG00000256597		ENSG00000157657	ZNF618			ENSG00000168754	FAM178B
ENSG00000204682	CASC10	ENSG00000166801	FAM111A	ENSG00000170545	SMAGP	ENSG00000119125	GDA	ENSG00000134460	IL2RA	ENSG00000160191	PDE9A			ENSG00000142459	EVI5L
ENSG00000005187	ACSM3	ENSG00000264451		ENSG00000081237	PTPRC	ENSG00000146592	CREB5	ENSG00000256995		ENSG00000146592	CREB5			ENSG00000117148	ACTL8
ENSG00000164683	HEY1	ENSG00000058091	CDK14	ENSG00000223551	TMSB4XP4	ENSG00000117707	PROX1	ENSG00000272098		ENSG00000124126	PREX1			ENSG00000110090	CPT1A
ENSG00000130755	GMFG	ENSG00000117707	PROX1	ENSG00000134297	PLEKHA8P1	ENSG00000170537	TMC7	ENSG00000169271	HSPB3	ENSG00000116667	C1orf21			ENSG00000186868	MAPT
ENSG00000170545	SMAGP	ENSG00000135074	ADAM19			ENSG00000166415	WDR72	ENSG00000158859	ADAMTS4	ENSG00000260822				ENSG00000068831	RASGRP2
ENSG00000205293		ENSG00000165105	RASEF			ENSG00000182916	TCEAL7	ENSG00000182585	EPGN	ENSG00000100360	IFT27			ENSG00000162733	DDR2
ENSG00000152580	IGSF10	ENSG00000167612	ANKRD33			ENSG00000196954	CASP4	ENSG00000237181		ENSG00000171016	PYGO1			ENSG00000171130	ATP6V0E2
ENSG00000168917	SLC35G2	ENSG00000197121	PGAP1			ENSG00000008735	MAPK8IP2	ENSG00000178662	CSRNP3	ENSG00000163590	PPM1L			ENSG00000130829	DUSP9
ENSG00000110092	CCND1	ENSG00000163803	PLB1			ENSG00000074181	NOTCH3	ENSG00000124882	EREG	ENSG00000136848	DAB2IP			ENSG00000100867	DHRS2
ENSG00000164256	PRDM9	ENSG00000099139	PCSK5			ENSG00000197121	PGAP1	ENSG00000196967	ZNF585A	ENSG00000175344	CHRNA7			ENSG00000104368	PLAT
ENSG00000088053	GP6	ENSG00000163590	PPM1L			ENSG00000225485	ARHGAP23	ENSG00000110079	MS4A4A	ENSG00000183049	CAMK1D			ENSG00000105290	APLP1
ENSG00000161405	IKZF3	ENSG00000111331	OAS3			ENSG00000075391	RASAL2	ENSG00000232884		ENSG00000067141	NEO1			ENSG00000149516	MS4A3
ENSG00000233766		ENSG00000136026	CKAP4			ENSG00000125462	C1orf61	ENSG00000198092	TMPRSS11F	ENSG00000113645	WWC1			ENSG00000111644	ACRBP
ENSG00000206557	TRIM71	ENSG00000046774	MAGEC2			ENSG00000165810	BTNL9	ENSG00000102524	TNFSF13B	ENSG00000077942	FBLN1			ENSG00000255346	NOX5
ENSG00000138772	ANXA3	ENSG00000076554	TPD52			ENSG00000164294	GPX8	ENSG00000243440		ENSG00000175274	TP53I11			ENSG00000065717	TLE2
ENSG00000166741	NNMT	ENSG00000019102	VSIG2			ENSG00000204186	ZDBF2	ENSG00000164120	HPGD	ENSG00000177138	FAM9B			ENSG00000272620	AFAP1-AS1
ENSG00000127533	F2RL3	ENSG00000176533	GNG7			ENSG00000248227		ENSG00000229140	CCDC26	ENSG00000132970	WASF3			ENSG00000107731	UNC5B
ENSG00000081189	MEF2C	ENSG00000163499	CRYBA2			ENSG00000117020	AKT3	ENSG00000163092	XIRP2	ENSG00000128266	GNAZ			ENSG00000130203	APOE
ENSG00000271051	NA	ENSG00000134874	DZIP1			ENSG00000116983	HPCAL4	ENSG00000253474		ENSG00000132359	RAP1GAP2			ENSG00000105404	RABAC1
ENSG00000138685	FGF2	ENSG00000162390	ACOT11			ENSG00000166450	PRTG	ENSG00000214362		ENSG00000170776	AKAP13			ENSG00000142910	TINAGL1
ENSG00000167286	CD3D	ENSG00000182912	C21orf90			ENSG00000136379	ABHD17C	ENSG00000139679	LPAR6	ENSG00000141447	OSBPL1A			ENSG00000111674	ENO2
ENSG00000196074	SYCP2	ENSG00000183779	ZNF703			ENSG00000147044	CASK	ENSG00000166741	NNMT	ENSG00000176049	JAKMIP2			ENSG00000104112	SCG3
ENSG00000204711	C9orf135	ENSG00000170537	TMC7			ENSG00000013297	CLDN11	ENSG00000169413	RNASE6	ENSG00000119866	BCL11A			ENSG00000106333	PCOLCE
ENSG00000107099	DOCK8	ENSG00000169783	LINGO1			ENSG00000236452		ENSG00000141934	PPAP2C	ENSG00000107719	PALD1			ENSG00000185818	NAT8L
ENSG00000171860	C3AR1	ENSG00000142185	TRPM2			ENSG00000179111	HES7	ENSG00000169508	GPR183	ENSG00000168234	TTC39C			ENSG00000125462	C1orf61
ENSG00000223551	TMSB4XP4	ENSG00000270933				ENSG00000135116	HRK	ENSG00000211772	TRBC2	ENSG00000144668	ITGA9			ENSG00000117318	ID3
ENSG00000198756	COLGALT2	ENSG00000175274	TP53I11			ENSG00000165626	BEND7	ENSG00000230069	LRRC37A15P	ENSG00000165325	CCDC67			ENSG00000105472	CLEC11A
ENSG00000110848	CD69	ENSG00000077942	FBLN1			ENSG00000163497	FEV	ENSG00000261770		ENSG00000129295	LRRC6			ENSG00000153395	LPCAT1
ENSG00000188517	COL25A1	ENSG00000158560	DYNC1I1			ENSG00000204267	TAP2	ENSG00000139269	INHBE	ENSG00000157570	TSPAN18			ENSG00000075340	ADD2
ENSG00000233643		ENSG00000142156	COL6A1			ENSG00000126709	IFI6	ENSG00000234338		ENSG00000182957	SPATA13			ENSG00000166863	TAC3
ENSG00000249069	LINC01033	ENSG00000187601	MAGEH1			ENSG00000161249	DMKN	ENSG00000152580	IGSF10	ENSG00000165868	HSPA12A			ENSG00000213853	EMP2
ENSG00000146416	AIG1	ENSG00000157851	DPYSL5			ENSG00000068985	PAGE1	ENSG00000108691	CCL2	ENSG00000104369	JPH1			ENSG00000125148	MT2A
ENSG00000264198		ENSG00000108924	HLF			ENSG00000135074	ADAM19	ENSG00000165092	ALDH1A1	ENSG00000184828	ZBTB7C			ENSG00000130176	CNN1
ENSG00000102032	RENBP	ENSG00000182916	TCEAL7			ENSG00000188636	LDOC1L	ENSG00000184363	PKP3	ENSG00000107242	PIP5K1B
ENSG00000253377		ENSG00000177706	FAM20C			ENSG00000259974	LINC00261	ENSG00000250033	SLC7A11-AS1	ENSG00000135097	MSI1
ENSG00000232872	CTAGE3P	ENSG00000105357	MYH14			ENSG00000155130	MARCKS	ENSG00000164136	IL15	ENSG00000111817	DSE
ENSG00000082781	ITGB5	ENSG00000107242	PIP5K1B			ENSG00000072694	FCGR2B	ENSG00000135046	ANXA1	ENSG00000125144	MT1G
ENSG00000247982	LINC00926	ENSG00000141837	CACNA1A			ENSG00000198053	SIRPA	ENSG00000138675	FGF5	ENSG00000128641	MYO1B
ENSG00000173267	SNCG	ENSG00000196954	CASP4			ENSG00000038427	VCAN	ENSG00000233968		ENSG00000124749	COL21A1
ENSG00000147168	IL2RG	ENSG00000115267	IFIH1			ENSG00000105642	KCNN1	ENSG00000126467	TSKS	ENSG00000218336	TENM3
ENSG00000164199	GPR98	ENSG00000184160	ADRA2C			ENSG00000060656	PTPRU	ENSG00000148935	GAS2	ENSG00000082074	FYB
ENSG00000104447	TRPS1	ENSG00000134827	TCN1			ENSG00000073737	DHRS9	ENSG00000162739	SLAMF6	ENSG00000183722	LHFP
ENSG00000236199		ENSG00000168646	AXIN2			ENSG00000169783	LINGO1	ENSG00000102466	FGF14	ENSG00000157150	TIMP4
ENSG00000168497	SDPR	ENSG00000183114	FAM43B			ENSG00000175879	HOXD8	ENSG00000205403	CFI	ENSG00000124191	TOX2
ENSG00000254319		ENSG00000125144	MT1G			ENSG00000184979	USP18	ENSG00000041515	MYO16	ENSG00000117020	AKT3
ENSG00000102547	CAB39L	ENSG00000146090	RASGEF1C			ENSG00000109654	TRIM2	ENSG00000168062	BATF2	ENSG00000129422	MTUS1
ENSG00000121895	TMEM156	ENSG00000153162	BMP6			ENSG00000166352	C11orf74	ENSG00000249307	LINC01088	ENSG00000157851	DPYSL5
ENSG00000143797	MBOAT2	ENSG00000124126	PREX1			ENSG00000196526	AFAP1	ENSG00000260266		ENSG00000204186	ZDBF2
ENSG00000205542	TMSB4X	ENSG00000136848	DAB2IP			ENSG00000070214	SLC44A1	ENSG00000163297	ANTXR2	ENSG00000154065	ANKRD29
ENSG00000187653	TMSB4XP8	ENSG00000140287	HDC			ENSG00000105976	MET	ENSG00000250501		ENSG00000158427	TMSB15B
ENSG00000110975	SYT10	ENSG00000169715	MT1E			ENSG00000180773	SLC36A4	ENSG00000174839	DENND6A	ENSG00000166104
ENSG00000102780	DGKH	ENSG00000135083	CCNJL			ENSG00000118515	SGK1	ENSG00000225760	LINC00431	ENSG00000187955	COL14A1
ENSG00000165996	PTPLA	ENSG00000038427	VCAN			ENSG00000171105	INSR	ENSG00000115594	IL1R1	ENSG00000106031	HOXA13
ENSG00000272189		ENSG00000026751	SLAMF7			ENSG00000070404	FSTL3	ENSG00000110852	CLEC2B	ENSG00000087510	TFAP2C
ENSG00000110693	SOX6	ENSG00000263470				ENSG00000204291	COL15A1	ENSG00000182272	B4GALNT4	ENSG00000153012	LGI2
ENSG00000076356	PLXNA2	ENSG00000167311	ART5			ENSG00000204525	HLA-C	ENSG00000188171	ZNF626	ENSG00000163531	NFASC
ENSG00000246582		ENSG00000128266	GNAZ			ENSG00000197763	TXNRD3	ENSG00000198542	ITGBL1	ENSG00000100234	TIMP3
ENSG00000232265		ENSG00000183722	LHFP			ENSG00000182752	PAPPA	ENSG00000130600	H19	ENSG00000170412	GPRC5C
ENSG00000151491	EPS8	ENSG00000164270	HTR4			ENSG00000255346	NOX5	ENSG00000122133	PAEP	ENSG00000075391	RASAL2
ENSG00000121310	ECHDC2	ENSG00000118473	SGIP1			ENSG00000185133	INPP5J	ENSG00000205423	CNEP1R1	ENSG00000159339	PADI4
ENSG00000149781	FERMT3	ENSG00000183621	ZNF438			ENSG00000144218	AFF3	ENSG00000048342	CC2D2A	ENSG00000180178	FAR2P1
ENSG00000118495	PLAGL1	ENSG00000198796	ALPK2			ENSG00000162545	CAMK2N1	ENSG00000272218		ENSG00000136379	ABHD17C
ENSG00000219529		ENSG00000158163	DZIP1L			ENSG00000107679	PLEKHA1	ENSG00000169169	CPT1C	ENSG00000068985	PAGE1
ENSG00000181381	DDX60L	ENSG00000255346	NOX5			ENSG00000115414	FN1	ENSG00000132623	ANKEF1	ENSG00000168491	CCDC110
ENSG00000059804	SLC2A3	ENSG00000116983	HPCAL4			ENSG00000107731	UNC5B	ENSG00000127533	F2RL3	ENSG00000204648	SSX9
ENSG00000146376	ARHGAP18	ENSG00000104368	PLAT			ENSG00000213853	EMP2	ENSG00000249069	LINC01033	ENSG00000166111	SVOP
ENSG00000185201	IFITM2	ENSG00000163218	PGLYRP4			ENSG00000125148	MT2A	ENSG00000003436	TFPI	ENSG00000137962	ARHGAP29
ENSG00000224141		ENSG00000124253	PCK1			ENSG00000169213	RAB3B	ENSG00000121594	CD80	ENSG00000260415
ENSG00000258932		ENSG00000243467	NA			ENSG00000139567	ACVRL1	ENSG00000186439	TRDN	ENSG00000187210	GCNT1
ENSG00000182890	GLUD2	ENSG00000074181	NOTCH3			ENSG00000123999	INHA	ENSG00000169047	IRS1	ENSG00000123243	ITIH5
ENSG00000100647	KIAA0247	ENSG00000137726	FXYD6			ENSG00000069966	GNB5	ENSG00000259937		ENSG00000176533	GNG7
ENSG00000177469	PTRF	ENSG00000248227				ENSG00000165806	CASP7	ENSG00000229375	USP24P1	ENSG00000003989	SLC7A2
ENSG00000172901		ENSG00000188042	ARL4C			ENSG00000182459	TEX19	ENSG00000185101	ANO9	ENSG00000153721	CNKSR3
ENSG00000156052	GNAQ	ENSG00000171450	CDK5R2			ENSG00000182247	UBE2E2	ENSG00000155307	SAMSN1	ENSG00000065320	NTN1
ENSG00000136147	PHF11	ENSG00000244067	GSTA2			ENSG00000104368	PLAT	ENSG00000095370	SH2D3C	ENSG00000166689	PLEKHA7
ENSG00000144366	GULP1	ENSG00000166450	PRTG			ENSG00000103196	CRISPLD2	ENSG00000185482	STAC3	ENSG00000260896
ENSG00000251629		ENSG00000013297	CLDN11			ENSG00000163520	FBLN2	ENSG00000150636	CCDC102B	ENSG00000054654	SYNE2
ENSG00000165025	SYK	ENSG00000125462	C1orf61			ENSG00000111981	ULBP1	ENSG00000213190	MLLT11	ENSG00000137726	FXYD6
ENSG00000033867	SLC4A7	ENSG00000170381	SEMA3E			ENSG00000166833	NAV2	ENSG00000185201	IFITM2	ENSG00000130147	SH3BP4
ENSG00000153094	BCL2L11	ENSG00000244682	FCGR2C			ENSG00000198832		ENSG00000102879	CORO1A	ENSG00000158560	DYNC1I1
ENSG00000048740	CELF2	ENSG00000166415	WDR72			ENSG00000135862	LAMC1	ENSG00000167286	CD3D	ENSG00000254654
ENSG00000126561	STAT5A	ENSG00000139567	ACVRL1			ENSG00000203778	FAM229B	ENSG00000157873	TNFRSF14	ENSG00000205269	TMEM170B
ENSG00000135842	FAM129A	ENSG00000159167	STC1			ENSG00000130477	UNC13A	ENSG00000236233		ENSG00000165626	BEND7
ENSG00000079819	EPB41L2	ENSG00000164294	GPX8			ENSG00000065809	FAM107B	ENSG00000179715	PCED1B	ENSG00000239911	PRKAG2-AS1
ENSG00000131504	DIAPH1	ENSG00000259974	LINC00261			ENSG00000101210	EEF1A2	ENSG00000267057		ENSG00000172716	SLFN11
ENSG00000198270	TMEM116	ENSG00000133138	TBC1D8B			ENSG00000229153	EPHA1-AS1	ENSG00000173267	SNCG	ENSG00000135917	SLC19A3
ENSG00000101298	SNPH	ENSG00000056487	PHF21B			ENSG00000249196		ENSG00000106366	SERPINE1	ENSG00000120054	CPN1
ENSG00000111266	DUSP16	ENSG00000163497	FEV			ENSG00000108821	COL1A1	ENSG00000087266	SH3BP2	ENSG00000151276	MAGI1
ENSG00000006638	TBXA2R	ENSG00000251493	FOXD1			ENSG00000136854	STXBP1	ENSG00000165591	FAAH2	ENSG00000137393	RNF144B
ENSG00000236194		ENSG00000107731	UNC5B			ENSG00000104419	NDRG1	ENSG00000110975	SYT10	ENSG00000073008	PVR
ENSG00000091317	CMTM6	ENSG00000072210	ALDH3A2			ENSG00000168754	FAM178B	ENSG00000066294	CD84	ENSG00000132938	MTUS2
ENSG00000203867	RBM20	ENSG00000108679	LGALS3BP			ENSG00000012779	ALOX5	ENSG00000204789	ZNF204P	ENSG00000152495	CAMK4
ENSG00000183242	WT1-AS	ENSG00000115183	TANC1			ENSG00000254615		ENSG00000175445	LPL	ENSG00000183621	ZNF438
ENSG00000003402	CFLAR	ENSG00000174358	SLC6A19			ENSG00000138623	SEMA7A	ENSG00000171786	NHLH1	ENSG00000079689	SCGN
ENSG00000203995	ZYG11A	ENSG00000259745				ENSG00000120913	PDLIM2	ENSG00000106034	CPED1	ENSG00000111859	NEDD9
ENSG00000147402	GABRQ	ENSG00000161249	DMKN			ENSG00000271736		ENSG00000236199		ENSG00000197077	KIAA1671
ENSG00000198673	FAM19A2	ENSG00000075391	RASAL2			ENSG00000040608	RTN4R	ENSG00000143412	ANXA9	ENSG00000153898	MCOLN2
ENSG00000095739	BAMBI	ENSG00000119917	IFIT3			ENSG00000186868	MAPT	ENSG00000164124	TMEM144	ENSG00000196876	SCN8A
ENSG00000148908	RGS10	ENSG00000073737	DHRS9			ENSG00000164398	ACSL6	ENSG00000106123	EPHB6	ENSG00000154553	PDLIM3
ENSG00000134317	GRHL1	ENSG00000144218	AFF3			ENSG00000112297	AIM1	ENSG00000215146		ENSG00000109906	ZBTB16
ENSG00000189056	RELN	ENSG00000115165	CYTIP			ENSG00000092421	SEMA6A	ENSG00000121895	TMEM156	ENSG00000182912	C21orf90
ENSG00000115896	PLCL1	ENSG00000133742	CA1			ENSG00000107281	NPDC1	ENSG00000080298	RFX3	ENSG00000166450	PRTG
ENSG00000104219	ZDHHC2	ENSG00000126709	IFI6			ENSG00000051128	HOMER3	ENSG00000178462	TUBAL3	ENSG00000074964	ARHGEF10L
ENSG00000081237	PTPRC	ENSG00000156453	PCDH1			ENSG00000083857	FAT1	ENSG00000113532	ST8SIA4	ENSG00000019505	SYT13
ENSG00000169083	AR	ENSG00000185567	AHNAK2			ENSG00000235162	C12orf75	ENSG00000149781	FERMT3	ENSG00000251603
ENSG00000143119	CD53	ENSG00000136379	ABHD17C			ENSG00000135002	RFK	ENSG00000165046	LETM2	ENSG00000061337	LZTS1
ENSG00000123119	NECAB1	ENSG00000171105	INSR			ENSG00000005448	WDR54	ENSG00000151012	SLC7A11	ENSG00000165959	CLMN
ENSG00000033170	FUT8	ENSG00000204267	TAP2			ENSG00000223802	CERS1	ENSG00000233836		ENSG00000079691	LRRC16A
ENSG00000121690	DEPDC7	ENSG00000115414	FN1			ENSG00000105641	SLC5A5	ENSG00000166145	SPINT1	ENSG00000137819	PAQR5
ENSG00000198363	ASPH	ENSG00000072694	FCGR2B			ENSG00000112394	SLC16A10	ENSG00000266976		ENSG00000071282	LMCD1
ENSG00000096060	FKBP5	ENSG00000231806	PCAT7			ENSG00000158578	ALAS2	ENSG00000172007	RAB33B	ENSG00000196739	COL27A1
ENSG00000147650	LRP12	ENSG00000182752	PAPPA			ENSG00000110324	IL10RA	ENSG00000143369	ECM1	ENSG00000112320	SOBP
ENSG00000128805	ARHGAP22	ENSG00000166352	C11orf74			ENSG00000156587	UBE2L6	ENSG00000261549		ENSG00000105357	MYH14
ENSG00000111728	ST8SIA1	ENSG00000163520	FBLN2			ENSG00000175906	ARL4D	ENSG00000264734		ENSG00000145476	CYP4V2
ENSG00000112137	PHACTR1	ENSG00000068985	PAGE1			ENSG00000197093	GAL3ST4	ENSG00000223551	TMSB4XP4	ENSG00000117148	ACTL8
ENSG00000151718	WWC2	ENSG00000137868	STRA6			ENSG00000166313	APBB1	ENSG00000227630	LINC01132	ENSG00000156299	TIAM1
ENSG00000237742		ENSG00000064225	ST3GAL6			ENSG00000238243	OR2W3	ENSG00000143416	SELENBP1	ENSG00000157152	SYN2
ENSG00000111860	CEP85L	ENSG00000165810	BTNL9			ENSG00000234745	HLA-B	ENSG00000169083	AR	ENSG00000158966	CACHD1
ENSG00000162852	CNST	ENSG00000109654	TRIM2			ENSG00000101665	SMAD7	ENSG00000131914	LIN28A	ENSG00000022267	FHL1
ENSG00000047648	ARHGAP6	ENSG00000100379	KCTD17			ENSG00000142459	EVI5L	ENSG00000109861	CTSC	ENSG00000102048	ASB9
ENSG00000110852	CLEC2B	ENSG00000204525	HLA-C			ENSG00000187231	SESTD1	ENSG00000110848	CD69	ENSG00000066735	KIF26A
ENSG00000135525	MAP7	ENSG00000188636	LDOC1L			ENSG00000092068	SLC7A8	ENSG00000171243	SOSTDC1	ENSG00000169439	SDC2
ENSG00000164070	HSPA4L	ENSG00000054654	SYNE2			ENSG00000175745	NR2F1	ENSG00000231476		ENSG00000149294	NCAM1
ENSG00000073792	IGF2BP2	ENSG00000265356				ENSG00000113140	SPARC	ENSG00000181885	CLDN7	ENSG00000225792
ENSG00000169946	ZFPM2	ENSG00000149131	SERPING1			ENSG00000127831	VIL1	ENSG00000155886	SLC24A2	ENSG00000047644	WWC3
ENSG00000197747	S100A10	ENSG00000120693	SMAD9			ENSG00000269600		ENSG00000224652	LINC00885	ENSG00000197594	ENPP1
		ENSG00000213853	EMP2			ENSG00000125878	TCF15	ENSG00000187801	ZFP69B	ENSG00000151240	DIP2C
		ENSG00000238269	PAGE2B			ENSG00000166863	TAC3	ENSG00000107099	DOCK8	ENSG00000162493	PDPN
		ENSG00000164398	ACSL6			ENSG00000103260	METRN	ENSG00000145365	TIFA	ENSG00000260062
		ENSG00000158164	TMSB15A			ENSG00000182379	NXPH4	ENSG00000125731	SH2D3A	ENSG00000196604	POTEF
		ENSG00000107738	C10orf54			ENSG00000186472	PCLO	ENSG00000245958		ENSG00000076770	MBNL3
		ENSG00000179083	FAM133A			ENSG00000115594	IL1R1	ENSG00000109323	MANBA	ENSG00000066629	EML1
		ENSG00000106991	ENG			ENSG00000110881	ASIC1	ENSG00000149582	TMEM25	ENSG00000185988	PLK5
		ENSG00000147044	CASK			ENSG00000100351	GRAP2	ENSG00000119514	GALNT12	ENSG00000107518	ATRNL1
		ENSG00000197616	MYH6			ENSG00000182759	MAFA	ENSG00000080503	SMARCA2	ENSG00000143850	PLEKHA6
		ENSG00000165626	BEND7			ENSG00000168135	KCNJ4	ENSG00000139117	CPNE8	ENSG00000213424	KRT222
		ENSG00000100867	DHRS2			ENSG00000128965	CHAC1	ENSG00000167232	ZNF91	ENSG00000163629	PTPN13
		ENSG00000197093	GAL3ST4			ENSG00000184451	CCR10	ENSG00000088053	GP6	ENSG00000215218	UBE2QL1
		ENSG00000169213	RAB3B			ENSG00000184232	OAF	ENSG00000175182	FAM131A	ENSG00000145945	FAM50B
		ENSG00000104081	BMF			ENSG00000133134	BEX2	ENSG00000151470	C4orf33	ENSG00000179331	RAB39A
		ENSG00000241135	LINC00881			ENSG00000111674	ENO2	ENSG00000181004	BBS12	ENSG00000188385	JAKMIP3
		ENSG00000092421	SEMA6A			ENSG00000130203	APOE	ENSG00000005187	ACSM3	ENSG00000124225	PMEPA1
		ENSG00000008277	ADAM22			ENSG00000146054	TRIM7	ENSG00000075213	SEMA3A	ENSG00000134363	FST
		ENSG00000067992	PDK3			ENSG00000167552	TUBA1A	ENSG00000153064	BANK1	ENSG00000182175	RGMA
		ENSG00000060656	PTPRU			ENSG00000168938	PPIC	ENSG00000185989	RASA3	ENSG00000261296
		ENSG00000185133	INPP5J			ENSG00000205730	ITPRIPL2	ENSG00000122861	PLAU	ENSG00000036448	MYOM2
		ENSG00000159640	ACE			ENSG00000197977	ELOVL2	ENSG00000224063		ENSG00000183779	ZNF703
		ENSG00000196526	AFAP1			ENSG00000114796	KLHL24	ENSG00000187091	PLCD1	ENSG00000141837	CACNA1A
		ENSG00000198053	SIRPA			ENSG00000106333	PCOLCE	ENSG00000237819		ENSG00000006611	USH1C
		ENSG00000118777	ABCG2			ENSG00000113739	STC2	ENSG00000154889	MPPE1	ENSG00000134874	DZIP1
		ENSG00000105642	KCNN1			ENSG00000242265	PEG10	ENSG00000163536	SERPINI1	ENSG00000035862	TIMP2
		ENSG00000204186	ZDBF2			ENSG00000125657	TNFSF9	ENSG00000174130	TLR6	ENSG00000115112	TFCP2L1
		ENSG00000125148	MT2A			ENSG00000100968	NFATC4	ENSG00000157613	CREB3L1	ENSG00000186197	EDARADD
		ENSG00000149260	CAPN5			ENSG00000141504	SAT2	ENSG00000147853	AK3	ENSG00000116031	CD207
		ENSG00000151276	MAGI1			ENSG00000106258	CYP3A5	ENSG00000155962	CLIC2	ENSG00000270173
		ENSG00000142910	TINAGL1			ENSG00000114315	HES1	ENSG00000138744	NAAA	ENSG00000196814	MVB12B
		ENSG00000184735	DDX53			ENSG00000073150	PANX2	ENSG00000234444	ZNF736	ENSG00000064692	SNCAIP
		ENSG00000214922	HLA-F-AS1			ENSG00000092621	PHGDH	ENSG00000224778	CENPIP1	ENSG00000125462	C1orf61
		ENSG00000215246				ENSG00000102575	ACP5	ENSG00000198168	SVIP	ENSG00000087258	GNAO1
		ENSG00000225667	LINC00505			ENSG00000091136	LAMB1	ENSG00000236753	MKLN1-AS	ENSG00000182916	TCEAL7
		ENSG00000099617	EFNA2			ENSG00000172986	GXYLT2	ENSG00000078596	ITM2A	ENSG00000139445	FOXN4
		ENSG00000128656	CHN1			ENSG00000090565	RAB11FIP3	ENSG00000068079	IFI35	ENSG00000167037	SGSM1
		ENSG00000113140	SPARC			ENSG00000157873	TNFRSF14	ENSG00000128965	CHAC1	ENSG00000102678	FGF9
		ENSG00000112297	AIM1			ENSG00000140848	CPNE2	ENSG00000110719	TCIRG1	ENSG00000184254	ALDH1A3
		ENSG00000105976	MET					ENSG00000099260	PALMD	ENSG00000146166	LGSN
		ENSG00000123999	INHA					ENSG00000143119	CD53	ENSG00000184185	KCNJ12
		ENSG00000158578	ALAS2					ENSG00000102032	RENBP	ENSG00000099250	NRP1
		ENSG00000103316	CRYM					ENSG00000219529		ENSG00000123094	RASSF8
		ENSG00000156587	UBE2L6					ENSG00000088448	ANKRD10	ENSG00000111331	OAS3
		ENSG00000103196	CRISPLD2					ENSG00000232858	RPL34P27	ENSG00000089169	RPH3A
		ENSG00000127863	TNFRSF19					ENSG00000124813	RUNX2	ENSG00000197121	PGAP1
		ENSG00000155130	MARCKS					ENSG00000149212	SESN3	ENSG00000234380
		ENSG00000253368	TRNP1					ENSG00000188517	COL25A1	ENSG00000078053	AMPH
		ENSG00000135116	HRK					ENSG00000135298	BAI3	ENSG00000142619	PADI3
		ENSG00000183044	ABAT					ENSG00000163131	CTSS	ENSG00000008086	CDKL5
		ENSG00000141639	MAPK4					ENSG00000138640	FAM13A	ENSG00000169891	REPS2
		ENSG00000007402	CACNA2D2					ENSG00000269837		ENSG00000185436	IFNLR1
		ENSG00000249196						ENSG00000123329	ARHGAP9	ENSG00000102230	PCYT1B
		ENSG00000070214	SLC44A1					ENSG00000258932		ENSG00000183570	PCBP3
		ENSG00000076826	CAMSAP3					ENSG00000177311	ZBTB38	ENSG00000249515
		ENSG00000175906	ARL4D					ENSG00000074266	EED	ENSG00000152104	PTPN14
		ENSG00000162545	CAMK2N1					ENSG00000102743	SLC25A15	ENSG00000143842	SOX13
		ENSG00000135002	RFK					ENSG00000248131	CT49	ENSG00000131620	ANO1
		ENSG00000115738	ID2					ENSG00000168067	MAP4K2	ENSG00000074211	PPP2R2C
		ENSG00000165449	SLC16A9					ENSG00000181019	NQO1	ENSG00000138792	ENPEP
		ENSG00000163827	LRRC2					ENSG00000205542	TMSB4X	ENSG00000107282	APBA1
		ENSG00000062282	DGAT2					ENSG00000164199	GPR98	ENSG00000111224	PARP11
		ENSG00000133131	MORC4					ENSG00000162813	BPNT1	ENSG00000171621	SPSB1
		ENSG00000107679	PLEKHA1					ENSG00000106799	TGFBR1	ENSG00000183873	SCN5A
		ENSG00000143333	RGS16					ENSG00000124549	BTN2A3P	ENSG00000070886	EPHA8
		ENSG00000168938	PPIC					ENSG00000134532	SOX5	ENSG00000261121
		ENSG00000232010						ENSG00000123739	PLA2G12A	ENSG00000070214	SLC44A1
		ENSG00000100351	GRAP2					ENSG00000150961	SEC24D	ENSG00000261189
		ENSG00000167600	CYP2S1					ENSG00000151025	GPR158	ENSG00000142173	COL6A2
		ENSG00000107281	NPDC1					ENSG00000271605	MILR1	ENSG00000143140	GJA5
		ENSG00000104419	NDRG1					ENSG00000171219	CDC42BPG	ENSG00000204262	COL5A2
		ENSG00000111981	ULBP1					ENSG00000261373	VPS9D1-AS1	ENSG00000109610	SOD3
		ENSG00000225210						ENSG00000134901	KDELC1	ENSG00000167291	TBC1D16
		ENSG00000175745	NR2F1					ENSG00000204580	DDR1	ENSG00000067992	PDK3
		ENSG00000204291	COL15A1					ENSG00000144815	NXPE3	ENSG00000228956
		ENSG00000157404	KIT					ENSG00000164162	ANAPC10	ENSG00000178573	MAF
		ENSG00000184979	USP18					ENSG00000162496	DHRS3	ENSG00000073464	CLCN4
		ENSG00000129535	NRL					ENSG00000136542	GALNT5	ENSG00000139926	FRMD6
		ENSG00000157240	FZD1					ENSG00000196154	S100A4	ENSG00000214870
		ENSG00000168754	FAM178B					ENSG00000177106	EPS8L2	ENSG00000116729	WLS
		ENSG00000271736						ENSG00000184226	PCDH9	ENSG00000072210	ALDH3A2
		ENSG00000254615						ENSG00000136122	BORA	ENSG00000145362	ANK2
		ENSG00000146267	FAXC					ENSG00000151150	ANK3	ENSG00000089199	CHGB
		ENSG00000229659						ENSG00000102547	CAB39L	ENSG00000134873	CLDN10
		ENSG00000118515	SGK1					ENSG00000139508	SLC46A3	ENSG00000116141	MARK1
		ENSG00000130477	UNC13A					ENSG00000164039	BDH2	ENSG00000081479	LRP2
		ENSG00000076555	ACACB					ENSG00000109332	UBE2D3	ENSG00000261801	LOXL1-AS1
		ENSG00000158292	GPR153					ENSG00000187815	ZFP69	ENSG00000143195	ILDR2
		ENSG00000183298						ENSG00000171860	C3AR1	ENSG00000163694	RBM47
		ENSG00000266010	GATA6-AS1					ENSG00000033178	UBA6	ENSG00000055732	MCOLN3
		ENSG00000116299	KIAA1324					ENSG00000136840	ST6GALNAC4	ENSG00000224687	RASAL2-AS1
		ENSG00000064886	CHI3L2					ENSG00000174032	SLC25A30	ENSG00000057704	TMCC3
		ENSG00000104327	CALB1					ENSG00000180776	ZDHHC20	ENSG00000061455	PRDM6
		ENSG00000166313	APBB1					ENSG00000067836	ROGDI	ENSG00000214357	NEURL1B
		ENSG00000261584						ENSG00000180573	HIST1H2AC	ENSG00000228496
		ENSG00000136854	STXBP1					ENSG00000138678	AGPAT9	ENSG00000008735	MAPK8IP2
		ENSG00000110881	ASIC1					ENSG00000152213	ARL11	ENSG00000225936
		ENSG00000238164						ENSG00000187653	TMSB4XP8	ENSG00000204065	TCEAL5
		ENSG00000171914	TLN2					ENSG00000105750	ZNF85	ENSG00000236117
		ENSG00000138623	SEMA7A					ENSG00000155130	MARCKS	ENSG00000270933
		ENSG00000186868	MAPT					ENSG00000135899	SP110	ENSG00000074047	GLI2
		ENSG00000012779	ALOX5					ENSG00000174749	C4orf32	ENSG00000134504	KCTD1
		ENSG00000197165	SULT1A2					ENSG00000124508	BTN2A2	ENSG00000261586
		ENSG00000165806	CASP7					ENSG00000170500	LONRF2	ENSG00000165388	ZNF488
		ENSG00000234745	HLA-B					ENSG00000102780	DGKH	ENSG00000180044	C3orf80
		ENSG00000171617	ENC1					ENSG00000006468	ETV1	ENSG00000187730	GABRD
		ENSG00000146700	SRCRB4D					ENSG00000104783	KCNN4	ENSG00000153162	BMP6
		ENSG00000131773	KHDRBS3					ENSG00000268516		ENSG00000196220	SRGAP3
		ENSG00000164638	SLC29A4					ENSG00000205763	RP9P	ENSG00000156453	PCDH1
		ENSG00000198832						ENSG00000213995	CARKD	ENSG00000162543	UBXN10
		ENSG00000091136	LAMB1					ENSG00000197409	HIST1H3D	ENSG00000184349	EFNA5
		ENSG00000134013	LOXL2					ENSG00000188811	NHLRC3	ENSG00000171246	NPTX1
		ENSG00000175879	HOXD8					ENSG00000272189		ENSG00000066468	FGFR2
		ENSG00000039139	DNAH5					ENSG00000155099	TMEM55A	ENSG00000065809	FAM107B
		ENSG00000206192	ANKRD20A9P					ENSG00000108375	RNF43	ENSG00000237732
		ENSG00000133134	BEX2					ENSG00000196268	ZNF493	ENSG00000168994	PXDC1
		ENSG00000091513	TF					ENSG00000173041	ZNF680	ENSG00000164318	EGFLAM
		ENSG00000151117	TMEM86A					ENSG00000139182	CLSTN3	ENSG00000107249	GLIS3
		ENSG00000261087						ENSG00000035720	STAP1	ENSG00000205362	MT1A
		ENSG00000011600	TYROBP					ENSG00000179097	HTR1F	ENSG00000237499
		ENSG00000161082	CELF5					ENSG00000231607	DLEU2	ENSG00000135862	LAMC1
		ENSG00000122863	CHST3					ENSG00000170185	USP38	ENSG00000225548
		ENSG00000073712	FERMT2					ENSG00000118292	C1orf54	ENSG00000183114	FAM43B
		ENSG00000106333	PCOLCE					ENSG00000106993	CDC37L1	ENSG00000196935	SRGAP1
		ENSG00000117016	RIMS3					ENSG00000139826	ABHD13	ENSG00000261555
		ENSG00000139438	FAM222A					ENSG00000163898	LIPH	ENSG00000176595	KBTBD11
		ENSG00000162836	ACP6					ENSG00000151632	AKR1C2	ENSG00000140092	FBLN5
		ENSG00000108821	COL1A1					ENSG00000198429	ZNF69	ENSG00000169715	MT1E
		ENSG00000073150	PANX2					ENSG00000119888	EPCAM	ENSG00000164692	COL1A2
		ENSG00000166863	TAC3					ENSG00000184903	IMMP2L	ENSG00000139910	NOVA1
		ENSG00000145113	MUC4					ENSG00000102038	SMARCA1	ENSG00000171914	TLN2
		ENSG00000225138						ENSG00000246560		ENSG00000170537	TMC7
		ENSG00000077782	FGFR1					ENSG00000161638	ITGA5	ENSG00000163075
		ENSG00000203778	FAM229B					ENSG00000103343	ZNF174	ENSG00000130720	FIBCD1
		ENSG00000252139						ENSG00000129187	DCTD	ENSG00000125285	SOX21
		ENSG00000070404	FSTL3					ENSG00000162738	VANGL2	ENSG00000138101	DTNB
		ENSG00000166833	NAV2					ENSG00000163191	S100A11	ENSG00000135083	CCNJL
		ENSG00000101000	PROCR					ENSG00000223676	RPL34P26	ENSG00000104154	SLC30A4
		ENSG00000136367	ZFHX2					ENSG00000133104	SPG20	ENSG00000064195	DLX3
		ENSG00000069966	GNB5					ENSG00000158373	HIST1H2BD	ENSG00000214944	ARHGEF28
		ENSG00000186998	EMID1					ENSG00000136144	RCBTB1	ENSG00000133131	MORC4
		ENSG00000240583	AQP1					ENSG00000198270	TMEM116	ENSG00000196376	SLC35F1
		ENSG00000171119	NRTN					ENSG00000262944		ENSG00000118473	SGIP1
		ENSG00000269600						ENSG00000145241	CENPC	ENSG00000184588	PDE4B
		ENSG00000110324	IL10RA					ENSG00000023516	AKAP11	ENSG00000132170	PPARG
		ENSG00000186472	PCLO					ENSG00000175197	DDIT3	ENSG00000196526	AFAP1
		ENSG00000101665	SMAD7					ENSG00000171608	PIK3CD	ENSG00000129159	KCNC1
		ENSG00000110079	MS4A4A					ENSG00000213889	PPM1N	ENSG00000165449	SLC16A9
		ENSG00000005448	WDR54					ENSG00000235109	ZSCAN31	ENSG00000156345	CDK20
		ENSG00000127328	RAB3IP					ENSG00000132964	CDK8	ENSG00000243701	LINC00883
		ENSG00000092068	SLC7A8					ENSG00000224141		ENSG00000052850	ALX4
		ENSG00000235978						ENSG00000109390	NDUFC1	ENSG00000253642
		ENSG00000167552	TUBA1A					ENSG00000109320	NFKB1	ENSG00000105976	MET
		ENSG00000135047	CTSL					ENSG00000134852	CLOCK	ENSG00000174358	SLC6A19
		ENSG00000111077	TENC1					ENSG00000237311		ENSG00000145819	ARHGAP26
		ENSG00000206178	HBZP1					ENSG00000156140	ADAMTS3	ENSG00000204128	C2orf72
		ENSG00000075426	FOSL2					ENSG00000170917	NUDT6	ENSG00000104921	FCER2
		ENSG00000101210	EEF1A2					ENSG00000000971	CFH	ENSG00000178162	FAR2P2
		ENSG00000188175	HEPACAM2					ENSG00000224152		ENSG00000117791	MARCHF2
		ENSG00000179862	CITED4					ENSG00000160255	ITGB2	ENSG00000123570	RAB9B
		ENSG00000223802	CERS1					ENSG00000182952	HMGN4	ENSG00000110076	NRXN2
		ENSG00000187997	C17orf99					ENSG00000177542	SLC25A22	ENSG00000131773	KHDRBS3
		ENSG00000105290	APLP1					ENSG00000064547	LPAR2	ENSG00000242732	RGAG4
		ENSG00000106258	CYP3A5					ENSG00000204899	MZT1	ENSG00000147010	SH3KBP1
		ENSG00000001617	SEMA3F					ENSG00000138698	RAP1GDS1	ENSG00000003096	KLHL13
		ENSG00000182103	FAM181B							ENSG00000130940	CASZ1
		ENSG00000115594	IL1R1							ENSG00000133985	TTC9
		ENSG00000154217	PITPNC1							ENSG00000140807	NKD1
		ENSG00000119938	PPP1R3C							ENSG00000140009	ESR2
		ENSG00000121797	CCRL2							ENSG00000113594	LIFR
		ENSG00000040608	RTN4R							ENSG00000128274	A4GALT
		ENSG00000135205	CCDC146							ENSG00000186854	TRABD2A
		ENSG00000197993	KEL							ENSG00000099139	PCSK5
		ENSG00000167759	KLK13							ENSG00000171617	ENC1
		ENSG00000172086	KRCC1							ENSG00000154153	FAM134B
		ENSG00000225528								ENSG00000143845	ETNK2
		ENSG00000105419	MEIS3							ENSG00000004799	PDK4
		ENSG00000161010	C5orf45							ENSG00000177614	PGBD5
		ENSG00000171729	TMEM51							ENSG00000184160	ADRA2C
		ENSG00000107485	GATA3							ENSG00000142185	TRPM2
		ENSG00000082014	SMARCD3							ENSG00000163362	C1orf106
		ENSG00000071909	MYO3B							ENSG00000196126	HLA-DRB1
		ENSG00000257093	KIAA1147							ENSG00000177990	DPY19L2
		ENSG00000223361	FTH1P10							ENSG00000258590	NBEAP1
		ENSG00000135924	DNAJB2							ENSG00000078114	NEBL
		ENSG00000149516	MS4A3							ENSG00000163492	CCDC141
		ENSG00000182459	TEX19							ENSG00000062282	DGAT2
		ENSG00000187193	MT1X							ENSG00000231106
		ENSG00000117318	ID3							ENSG00000168394	TAP1
		ENSG00000105404	RABAC1							ENSG00000116833	NR5A2
		ENSG00000105514	RAB3D							ENSG00000175984	DENND2C
		ENSG00000104953	TLE6							ENSG00000088881	EBF4
		ENSG00000163565	IFI16							ENSG00000131831	RAI2
		ENSG00000149548	CCDC15							ENSG00000257935
		ENSG00000143375	CGN							ENSG00000006747	SCIN
		ENSG00000168135	KCNJ4							ENSG00000248730	EGFLAM-AS4
		ENSG00000167619	TMEM145							ENSG00000163359	COL6A3
		ENSG00000111674	ENO2							ENSG00000147255	IGSF1
		ENSG00000012822	CALCOCO1							ENSG00000148600	CDHR1
		ENSG00000183696	UPP1							ENSG00000169783	LINGO1
		ENSG00000102409	BEX4							ENSG00000224322
		ENSG00000229153	EPHA1-AS1							ENSG00000122547	EEPD1
		ENSG00000141504	SAT2							ENSG00000085117	CD82
		ENSG00000144036	EXOC6B							ENSG00000180758	GPR157
		ENSG00000184486	POU3F2							ENSG00000212884
		ENSG00000164512	ANKRD55							ENSG00000165929	TC2N
		ENSG00000181444	ZNF467							ENSG00000011347	SYT7
		ENSG00000130813	C19orf66							ENSG00000137693	YAP1
		ENSG00000125798	FOXA2							ENSG00000174498	IGDCC3
		ENSG00000178718	RPP25							ENSG00000157445	CACNA2D3
		ENSG00000204060	FOXO6							ENSG00000177910	SPATA31C2
		ENSG00000171298	GAA							ENSG00000182566	CLEC4G
		ENSG00000148225	WDR31							ENSG00000269186	LINC01082
		ENSG00000180964	TCEAL8							ENSG00000075043	KCNQ2
		ENSG00000106617	PRKAG2							ENSG00000146950	SHROOM2
		ENSG00000213420	GPC2							ENSG00000165584	SSX3
		ENSG00000223572	CKMT1A							ENSG00000136928	GABBR2
		ENSG00000163431	LMOD1							ENSG00000111490	TBC1D30
		ENSG00000185222	WBP5							ENSG00000150054	MPP7
		ENSG00000140848	CPNE2							ENSG00000133216	EPHB2
		ENSG00000092964	DPYSL2							ENSG00000135299	ANKRD6
		ENSG00000107331	ABCA2							ENSG00000152128	TMEM163
		ENSG00000235162	C12orf75							ENSG00000259985
		ENSG00000100100	PIK3IP1							ENSG00000131378	RFTN1
		ENSG00000090661	CERS4							ENSG00000143032	BARHL2
		ENSG00000226751								ENSG00000056487	PHF21B
		ENSG00000238243	OR2W3							ENSG00000128567	PODXL
		ENSG00000088367	EPB41L1							ENSG00000171105	INSR
		ENSG00000176485	PLA2G16							ENSG00000269468
		ENSG00000205464	ATP6AP1L							ENSG00000163497	FEV
		ENSG00000172986	GXYLT2							ENSG00000064787	BCAS1
		ENSG00000129595	EPB41L4A							ENSG00000137269	LRRC1
		ENSG00000141448	GATA6							ENSG00000095203	EPB41L4B
		ENSG00000090565	RAB11FIP3							ENSG00000240065	PSMB9
		ENSG00000162757	C1orf74							ENSG00000124406	ATP8A1
		ENSG00000143595	AQP10							ENSG00000168646	AXIN2
		ENSG00000175806	MSRA							ENSG00000115295	CLIP4
		ENSG00000250666								ENSG00000185345	PARK2
		ENSG00000130762	ARHGEF16							ENSG00000238178
		ENSG00000168993	CPLX1							ENSG00000162946	DISC1
		ENSG00000103034	NDRG4							ENSG00000124839	RAB17
		ENSG00000162645	GBP2							ENSG00000107731	UNC5B
		ENSG00000154639	CXADR							ENSG00000184307	ZDHHC23
		ENSG00000105516	DBP							ENSG00000134250	NOTCH2
		ENSG00000205730	ITPRIPL2							ENSG00000079385	CEACAM1
		ENSG00000138111	TMEM180							ENSG00000074181	NOTCH3
		ENSG00000145675	PIK3R1							ENSG00000197535	MYO5A
		ENSG00000196743	GM2A							ENSG00000152767	FARP1
		ENSG00000130203	APOE							ENSG00000128656	CHN1
		ENSG00000170915	PAQR8							ENSG00000254302
		ENSG00000090238	YPEL3							ENSG00000171132	PRKCE
		ENSG00000157873	TNFRSF14							ENSG00000235280	MCF2L-AS1
		ENSG00000242265	PEG10							ENSG00000162390	ACOT11
		ENSG00000197043	ANXA6							ENSG00000110400	PVRL1
		ENSG00000189171	S100A13							ENSG00000186652	PRG2
		ENSG00000102312	PORCN							ENSG00000112319	EYA4
		ENSG00000225465	RFPL1S							ENSG00000101098	RIMS4
		ENSG00000127831	VIL1							ENSG00000148143	ZNF462
		ENSG00000171130	ATP6V0E2							ENSG00000142609	C1orf222
		ENSG00000010278	CD9							ENSG00000260987
		ENSG00000163686	ABHD6							ENSG00000270038
		ENSG00000089116	LHX5							ENSG00000135540	NHSL1
		ENSG00000169242	EFNA1							ENSG00000002746	HECW1
		ENSG00000205683	DPF3							ENSG00000182247	UBE2E2
		ENSG00000065809	FAM107B							ENSG00000129116	PALLD
		ENSG00000114315	HES1							ENSG00000260242
		ENSG00000129538	RNASE1							ENSG00000222004	C7orf71
		ENSG00000165507	C10orf10							ENSG00000133519	ZDHHC8P1
		ENSG00000124615	MOCS1							ENSG00000188636	LDOC1L
		ENSG00000232859	LYRM9							ENSG00000198756	COLGALT2
		ENSG00000100968	NFATC4							ENSG00000250421
		ENSG00000101928	MOSPD1							ENSG00000258240
		ENSG00000170271	FAXDC2							ENSG00000255571	LINC00925
		ENSG00000010404	IDS							ENSG00000154447	SH3RF1
		ENSG00000105472	CLEC11A							ENSG00000105825	TFPI2
		ENSG00000100439	ABHD4							ENSG00000127329	PTPRB
		ENSG00000081923	ATP8B1							ENSG00000147041	SYTL5
		ENSG00000133639	BTG1							ENSG00000084628	NKAIN1
		ENSG00000143627	PKLR							ENSG00000162551	ALPL
		ENSG00000157870	FAM213B							ENSG00000204267	TAP2
		ENSG00000142459	EVI5L							ENSG00000111452	GPR133
		ENSG00000170293	CMTM8							ENSG00000255318
		ENSG00000158716	DUSP23							ENSG00000164330	EBF1
		ENSG00000134321	RSAD2							ENSG00000100344	PNPLA3
		ENSG00000065154	OAT							ENSG00000188512
		ENSG00000121858	TNFSF10							ENSG00000019485	PRDM11
		ENSG00000167772	ANGPTL4							ENSG00000147459	DOCK5
		ENSG00000138821	SLC39A8							ENSG00000120498	TEX11
		ENSG00000129946	SHC2							ENSG00000122778	KIAA1549
		ENSG00000198816	ZNF358							ENSG00000164142	FAM160A1
		ENSG00000188672	RHCE							ENSG00000168675	LDLRAD4
		ENSG00000188760	TMEM198							ENSG00000135111	TBX3
		ENSG00000112561	TFEB							ENSG00000120693	SMAD9
		ENSG00000168785	TSPAN5							ENSG00000119771	KLHL29
		ENSG00000204472	AIF1							ENSG00000130222	GADD45G
		ENSG00000204949	FAM83A-AS1							ENSG00000171954	CYP4F22
		ENSG00000187630	DHRS4L2							ENSG00000043462	LCP2
		ENSG00000184451	CCR10							ENSG00000229657
		ENSG00000065717	TLE2							ENSG00000115461	IGFBP5
		ENSG00000185630	PBX1							ENSG00000162873	KLHDC8A
		ENSG00000174938	SEZ6L2							ENSG00000223553	SMPD4P1
		ENSG00000263280								ENSG00000019102	VSIG2
		ENSG00000007944	MYLIP							ENSG00000168077	SCARA3
		ENSG00000071575	TRIB2							ENSG00000235162	C12orf75
		ENSG00000106125	FAM188B							ENSG00000225930
		ENSG00000233236								ENSG00000171483	SSX6
		ENSG00000081026	MAGI3							ENSG00000103316	CRYM
		ENSG00000104324	CPQ							ENSG00000242193
		ENSG00000125730	C3							ENSG00000066248	NGEF
		ENSG00000123384	LRP1							ENSG00000145506	NKD2
		ENSG00000104112	SCG3							ENSG00000079215	SLC1A3
		ENSG00000103260	METRN							ENSG00000112280	COL9A1
		ENSG00000173114	LRRN3							ENSG00000135116	HRK
		ENSG00000244165	P2RY11							ENSG00000005073	HOXA11
		ENSG00000110811	LEPREL2							ENSG00000135447	PPP1R1A
		ENSG00000063180	CA11							ENSG00000171462	DLK2
		ENSG00000125878	TCF15							ENSG00000173706	HEG1
		ENSG00000197587	DMBX1							ENSG00000134986	NREP
		ENSG00000184232	OAF							ENSG00000206549	PRSS50
		ENSG00000182247	UBE2E2							ENSG00000164647	STEAP1
		ENSG00000135862	LAMC1							ENSG00000158865	SLC5A11
		ENSG00000104763	ASAH1							ENSG00000226124	FTCDNL1
		ENSG00000125347	IRF1							ENSG00000185046	ANKS1B
		ENSG00000066294	CD84							ENSG00000106565	TMEM176B
		ENSG00000141562	NARF							ENSG00000166446	CDYL2
		ENSG00000238261								ENSG00000224243	LINC00403
		ENSG00000115226	FNDC4							ENSG00000076641	PAG1
		ENSG00000130656	HBZ							ENSG00000172020	GAP43
		ENSG00000198648	STK39							ENSG00000073910	FRY
		ENSG00000171867	PRNP							ENSG00000141449	GREB1L
		ENSG00000174080	CTSF							ENSG00000154134	ROBO3
		ENSG00000110090	CPT1A							ENSG00000229891
		ENSG00000102575	ACP5							ENSG00000183655	KLHL25
		ENSG00000137648	TMPRSS4							ENSG00000155265	GOLGA7B
		ENSG00000124942	AHNAK							ENSG00000095777	MYO3A
		ENSG00000169047	IRS1							ENSG00000158163	DZIP1L
		ENSG00000167107	ACSF2							ENSG00000171227	TMEM37
		ENSG00000153132	CLGN							ENSG00000163909	HEYL
		ENSG00000125895	TMEM74B							ENSG00000073712	FERMT2
		ENSG00000140263	SORD							ENSG00000227051	C14orf132
		ENSG00000143224	PPOX							ENSG00000142408	CACNG8
		ENSG00000183628	DGCR6							ENSG00000104368	PLAT
		ENSG00000099785	MARCHF2							ENSG00000161249	DMKN
		ENSG00000163659	TIPARP							ENSG00000115183	TANC1
		ENSG00000164010	ERMAP							ENSG00000136002	ARHGEF4
		ENSG00000182871	COL18A1							ENSG00000091129	NRCAM
		ENSG00000125124	BBS2							ENSG00000114019	AMOTL2
		ENSG00000163072	NOSTRIN							ENSG00000248810
		ENSG00000170385	SLC30A1							ENSG00000154556	SORBS2
		ENSG00000108852	MPP2							ENSG00000170231	FABP6
		ENSG00000161395	PGAP3							ENSG00000100271	TTLL1
		ENSG00000084207	GSTP1							ENSG00000120875	DUSP4
		ENSG00000237289	CKMT1B							ENSG00000163412	EIF4E3
		ENSG00000214855	APOC1P1							ENSG00000261128	NA
		ENSG00000162512	SDC3							ENSG00000261115	TMEM178B
		ENSG00000091986	CCDC80							ENSG00000196562	SULF2
		ENSG00000197296	FITM2							ENSG00000166250	CLMP
		ENSG00000087842	PIR							ENSG00000248268
		ENSG00000105559	PLEKHA4							ENSG00000196358	NTNG2
		ENSG00000143669	LYST							ENSG00000151640	DPYSL4
		ENSG00000168765	GSTM4							ENSG00000163499	CRYBA2
		ENSG00000147689	FAM83A							ENSG00000117525	F3
		ENSG00000154146	NRGN							ENSG00000171992	SYNPO
		ENSG00000112394	SLC16A10							ENSG00000232876
										ENSG00000152661	GJA1
										ENSG00000144730	IL17RD
										ENSG00000196569	LAMA2
										ENSG00000165029	ABCA1
										ENSG00000103184	SEC14L5
										ENSG00000140015	KCNH5
										ENSG00000263470
										ENSG00000166415	WDR72
										ENSG00000109265	KIAA1211
										ENSG00000065923	SLC9A7
										ENSG00000167281	RBFOX3
										ENSG00000178038	ALS2CL
										ENSG00000198648	STK39
										ENSG00000225485	ARHGAP23
										ENSG00000266830
										ENSG00000049247	UTS2
										ENSG00000146350	TBC1D32
										ENSG00000166049	PASD1
										ENSG00000183307	CECR6
										ENSG00000251493	FOXD1
										ENSG00000163697	APBB2
										ENSG00000071073	MGAT4A
										ENSG00000141519	CCDC40
										ENSG00000115423	DNAH6
										ENSG00000197210
										ENSG00000257557
										ENSG00000159167	STC1
										ENSG00000251364
										ENSG00000129038	LOXL1
										ENSG00000230666	CEACAM22P
										ENSG00000135925	WNT10A
										ENSG00000169291	SHE
										ENSG00000135362	PRR5L
										ENSG00000236031
										ENSG00000136052	SLC41A2
										ENSG00000215397	SCRT2
										ENSG00000116544	DLGAP3
										ENSG00000178695	KCTD12
										ENSG00000246695	RASSF8-AS1
										ENSG00000130413	STK33
										ENSG00000169035	KLK7
										ENSG00000063660	GPC1
										ENSG00000127863	TNFRSF19
										ENSG00000104419	NDRG1
										ENSG00000197977	ELOVL2
										ENSG00000171408	PDE7B
										ENSG00000128655	PDE11A
										ENSG00000099617	EFNA2
										ENSG00000225986	UBXN10-AS1
										ENSG00000198053	SIRPA
										ENSG00000166387	PPFIBP2
										ENSG00000162461	SLC25A34
										ENSG00000101670	LIPG
										ENSG00000196632	WNK3
										ENSG00000242600	MBL1P
										ENSG00000187601	MAGEH1
										ENSG00000171680	PLEKHG5
										ENSG00000170293	CMTM8
										ENSG00000237015
										ENSG00000124343	XG
										ENSG00000205795	CYS1
										ENSG00000152969	JAKMIP1
										ENSG00000107954	NEURL1
										ENSG00000122176	FMOD
										ENSG00000147044	CASK
										ENSG00000118762	PKD2
										ENSG00000003137	CYP26B1
										ENSG00000263432	RN7SL689P
										ENSG00000215246
										ENSG00000107485	GATA3
										ENSG00000244734	HBB
										ENSG00000112276	BVES
										ENSG00000156011	PSD3
										ENSG00000107679	PLEKHA1
										ENSG00000118263	KLF7
										ENSG00000092421	SEMA6A
										ENSG00000143028	SYPL2
										ENSG00000165810	BTNL9
										ENSG00000199492	RNU6-1313P
										ENSG00000133138	TBC1D8B
										ENSG00000161992	C16orf11
										ENSG00000139737	SLAIN1
										ENSG00000165806	CASP7
										ENSG00000198948	MFAP3L
										ENSG00000154240	CEP112
										ENSG00000155324	GRAMD3
										ENSG00000158186	MRAS
										ENSG00000105419	MEIS3
										ENSG00000103942	HOMER2
										ENSG00000122641	INHBA
										ENSG00000073737	DHRS9
										ENSG00000235257
										ENSG00000131016	AKAP12
										ENSG00000118503	TNFAIP3
										ENSG00000169213	RAB3B
										ENSG00000111962	UST
										ENSG00000223855
										ENSG00000167157	PRRX2
										ENSG00000154309	DISP1
										ENSG00000164171	ITGA2
										ENSG00000184060	ADAP2
										ENSG00000266970
										ENSG00000184979	USP18
										ENSG00000166352	C11orf74
										ENSG00000241106	HLA-DOB
										ENSG00000146267	FAXC
										ENSG00000127743	IL17B
										ENSG00000154118	JPH3
										ENSG00000213853	EMP2
										ENSG00000136717	BIN1
										ENSG00000197444	OGDHL
										ENSG00000069812	HES2
										ENSG00000124253	PCK1
										ENSG00000231806	PCAT7
										ENSG00000132932	ATP8A2
										ENSG00000154319	FAM167A
										ENSG00000158164	TMSB15A
										ENSG00000076258	FMO4
										ENSG00000114541	FRMD4B
										ENSG00000206337	HCP5
										ENSG00000237187	NR2F1-AS1
										ENSG00000105509	HAS1
										ENSG00000169252	ADRB2
										ENSG00000116285	ERRFI1
										ENSG00000117602	RCAN3
										ENSG00000143333	RGS16
										ENSG00000104938	CLEC4M
										ENSG00000134775	FHOD3
										ENSG00000110318	KIAA1377
										ENSG00000149548	CCDC15
										ENSG00000221890	NPTXR
										ENSG00000198796	ALPK2
										ENSG00000141639	MAPK4
										ENSG00000080166	DCT
										ENSG00000256340	ABCC6P1
										ENSG00000089558	KCNH4
										ENSG00000105088	OLFM2
										ENSG00000128849	CGNL1
										ENSG00000101188	NTSR1
										ENSG00000151623	NR3C2
										ENSG00000108679	LGALS3BP
										ENSG00000266010	GATA6-AS1
										ENSG00000099204	ABLIM1
										ENSG00000154639	CXADR
										ENSG00000138759	FRAS1
										ENSG00000123612	ACVR1C
										ENSG00000118515	SGK1
										ENSG00000182752	PAPPA
										ENSG00000142182	DNMT3L
										ENSG00000123685	BATF3
										ENSG00000127124	HIVEP3
										ENSG00000088808	PPP1R13B
										ENSG00000105427	CNFN
										ENSG00000102934	PLLP
										ENSG00000270348	NA
										ENSG00000187231	SESTD1
										ENSG00000011105	TSPAN9
										ENSG00000073711	PPP2R3A
										ENSG00000076555	ACACB
										ENSG00000253552	HOXA-AS2
										ENSG00000197763	TXNRD3
										ENSG00000175879	HOXD8
										ENSG00000234745	HLA-B
										ENSG00000236330	RPL5P9
										ENSG00000118160	SLC8A2
										ENSG00000157404	KIT
										ENSG00000100379	KCTD17
										ENSG00000155158	TTC39B
										ENSG00000229645	LINC00341
										ENSG00000153814	JAZF1
										ENSG00000188042	ARL4C
										ENSG00000117643	MAN1C1
										ENSG00000106004	HOXA5
										ENSG00000187764	SEMA4D
										ENSG00000196748	CLPSL2
										ENSG00000185306	C12orf56
										ENSG00000167306	MYO5B
										ENSG00000169184	MN1
										ENSG00000060656	PTPRU
										ENSG00000198929	NOS1AP
										ENSG00000204525	HLA-C
										ENSG00000065413	ANKRD44
										ENSG00000166833	NAV2
										ENSG00000179673	RPRML
										ENSG00000138193	PLCE1
										ENSG00000175745	NR2F1
										ENSG00000135643	KCNMB4
										ENSG00000205212	CCDC144NL
										ENSG00000106617	PRKAG2
										ENSG00000121966	CXCR4
										ENSG00000261514
										ENSG00000100365	NCF4
										ENSG00000257093	KIAA1147
										ENSG00000135547	HEY2
										ENSG00000246898	LINC00920
										ENSG00000109654	TRIM2
										ENSG00000152284	TCF7L1
										ENSG00000116983	HPCAL4
										ENSG00000153093	ACOXL
										ENSG00000144218	AFF3
										ENSG00000239887	C1orf226
										ENSG00000069966	GNB5
										ENSG00000112394	SLC16A10
										ENSG00000169902	TPST1
										ENSG00000091409	ITGA6
										ENSG00000168938	PPIC
										ENSG00000125266	EFNB2
										ENSG00000064225	ST3GAL6
										ENSG00000149131	SERPING1
										ENSG00000143669	LYST
										ENSG00000119862	LGALSL
										ENSG00000162542	TMCO4
										ENSG00000204947	ZNF425
										ENSG00000198417	MT1F
										ENSG00000136854	STXBP1
										ENSG00000137868	STRA6
										ENSG00000167034	NKX3-1
										ENSG00000259485
										ENSG00000163453	IGFBP7
										ENSG00000119865	CNRIP1
										ENSG00000204634	TBC1D8
										ENSG00000140853	NLRC5
										ENSG00000187240	DYNC2H1
										ENSG00000129595	EPB41L4A
										ENSG00000144369	FAM171B
										ENSG00000204248	COL11A2
										ENSG00000272068
										ENSG00000132429	POPDC3
										ENSG00000252577	SCARNA20
										ENSG00000119121	TRPM6
										ENSG00000090776	EFNB1
										ENSG00000187984	ANKRD19P
										ENSG00000077522	ACTN2
										ENSG00000064886	CHI3L2
										ENSG00000244459
										ENSG00000258927
										ENSG00000221963	APOL6
										ENSG00000169991	IFFO2
										ENSG00000255509
										ENSG00000105641	SLC5A5
										ENSG00000171596	NMUR1
										ENSG00000250303
										ENSG00000171298	GAA
										ENSG00000110092	CCND1
										ENSG00000166016	ABTB2
										ENSG00000007402	CACNA2D2
										ENSG00000182103	FAM181B
										ENSG00000164294	GPX8
										ENSG00000180537	RNF182
										ENSG00000182253	SYNM
										ENSG00000043591	ADRB1
										ENSG00000249849
										ENSG00000250073
										ENSG00000009694	TENM1
										ENSG00000253368	TRNP1
										ENSG00000157240	FZD1
										ENSG00000182459	TEX19
										ENSG00000228106
										ENSG00000164707	SLC13A4
										ENSG00000163520	FBLN2
										ENSG00000182230	FAM153B
										ENSG00000145284	SCD5
										ENSG00000203778	FAM229B
										ENSG00000096696	DSP
										ENSG00000175806	MSRA
										ENSG00000134508	CABLES1
										ENSG00000101265	RASSF2
										ENSG00000189067	LITAF
										ENSG00000172986	GXYLT2
										ENSG00000143858	SYT2
										ENSG00000165874	FAM35BP
										ENSG00000076826	CAMSAP3
										ENSG00000170381	SEMA3E
										ENSG00000167081	PBX3
										ENSG00000105974	CAV1
										ENSG00000154217	PITPNC1
										ENSG00000168993	CPLX1
										ENSG00000180773	SLC36A4
										ENSG00000150938	CRIM1
										ENSG00000138131	LOXL4
										ENSG00000118276	B4GALT6
										ENSG00000242265	PEG10
										ENSG00000143674
										ENSG00000122574	WIPF3
										ENSG00000163864	NMNAT3
										ENSG00000141448	GATA6
										ENSG00000156804	FBXO32
										ENSG00000227640	SOX21-AS1
										ENSG00000116151	MORN1
										ENSG00000155629	PIK3AP1
										ENSG00000081026	MAGI3
										ENSG00000166823	MESP1
										ENSG00000154529	CNTNAP3B
										ENSG00000125148	MT2A
										ENSG00000086300	SNX10
										ENSG00000184232	OAF
										ENSG00000167600	CYP2S1
										ENSG00000037280	FLT4
										ENSG00000252481	SCARNA13
										ENSG00000112273	HDGFL1
										ENSG00000162594	IL23R
										ENSG00000183044	ABAT
										ENSG00000187479	C11orf96
										ENSG00000187193	MT1X
										ENSG00000196834	POTEI
										ENSG00000132205	EMILIN2
										ENSG00000141505	ASGR1
										ENSG00000185697	MYBL1
										ENSG00000158457	TSPAN33
										ENSG00000162545	CAMK2N1
										ENSG00000146021	KLHL3
										ENSG00000205181	LINC00654
										ENSG00000179456	ZBTB18
										ENSG00000126217	MCF2L
										ENSG00000112297	AIM1
										ENSG00000165633	VSTM4
										ENSG00000254615
										ENSG00000077092	RARB
										ENSG00000154146	NRGN
										ENSG00000182963	GJC1
										ENSG00000115641	FHL2
										ENSG00000153233	PTPRR
										ENSG00000126878	AIF1L
										ENSG00000008277	ADAM22
										ENSG00000083857	FAT1
										ENSG00000168427	KLHL30
										ENSG00000116985	BMP8B
										ENSG00000160097	FNDC5
										ENSG00000146072	TNFRSF21
										ENSG00000154898	CCDC144CP
										ENSG00000261342
										ENSG00000139132	FGD4
										ENSG00000070087	PFN2
										ENSG00000148468	FAM171A1
										ENSG00000129667	RHBDF2
										ENSG00000203727	SAMD5
										ENSG00000075275	CELSR1
										ENSG00000187068	C3orf70
										ENSG00000162878	PKDCC
										ENSG00000005513	SOX8
										ENSG00000260572
										ENSG00000128512	DOCK4
										ENSG00000111981	ULBP1
										ENSG00000171867	PRNP
										ENSG00000164181	ELOVL7
										ENSG00000225138
										ENSG00000149260	CAPN5
										ENSG00000119280	C1orf198
										ENSG00000142459	EVI5L
										ENSG00000172086	KRCC1
										ENSG00000099957	P2RX6
										ENSG00000162415	ZSWIM5
										ENSG00000139438	FAM222A
										ENSG00000072954	TMEM38A
										ENSG00000166002	SMCO4
										ENSG00000023445	BIRC3
										ENSG00000142178	SIK1
										ENSG00000158747	NBL1
										ENSG00000119915	ELOVL3
										ENSG00000186998	EMID1
										ENSG00000197616	MYH6
										ENSG00000089116	LHX5
										ENSG00000214425	LRRC37A4P
										ENSG00000174705	SH3PXD2B
										ENSG00000137501	SYTL2
										ENSG00000100036	SLC35E4
										ENSG00000167549	CORO6
										ENSG00000065534	MYLK
										ENSG00000164983	TMEM65
										ENSG00000186868	MAPT
										ENSG00000103740	ACSBG1
										ENSG00000141150	RASL10B
										ENSG00000105339	DENND3
										ENSG00000125046	SSUH2
										ENSG00000164638	SLC29A4
										ENSG00000099954	CECR2
										ENSG00000184381	PLA2G6
										ENSG00000228427
										ENSG00000133134	BEX2
										ENSG00000179241	LDLRAD3
										ENSG00000111199	TRPV4
										ENSG00000136367	ZFHX2
										ENSG00000145685	LHFPL2
										ENSG00000175906	ARL4D
										ENSG00000069667	RORA
										ENSG00000260807
										ENSG00000166869	CHP2
										ENSG00000248347
										ENSG00000167619	TMEM145
										ENSG00000125878	TCF15
										ENSG00000182319
										ENSG00000079156	OSBPL6
										ENSG00000143153	ATP1B1
										ENSG00000212464	SNORA12
										ENSG00000127990	SGCE
										ENSG00000105642	KCNN1
										ENSG00000144036	EXOC6B
										ENSG00000154122	ANKH
										ENSG00000261584
										ENSG00000114638	UPK1B
										ENSG00000214401	KANSL1-AS1
										ENSG00000166313	APBB1
										ENSG00000171174	RBKS
										ENSG00000102554	KLF5
										ENSG00000121068	TBX2
										ENSG00000271975
										ENSG00000140600	SH3GL3
										ENSG00000151320	AKAP6
										ENSG00000164989	CCDC171
										ENSG00000196208	GREB1
										ENSG00000155970	MICU3
										ENSG00000268949	MRPS17P1
										ENSG00000154237	LRRK1
										ENSG00000214922	HLA-F-AS1
										ENSG00000148798	INA
										ENSG00000175600	SUGCT
										ENSG00000185100	ADSSL1
										ENSG00000135736	CCDC102A
										ENSG00000049323	LTBP1
										ENSG00000249196
										ENSG00000182010	RTKN2
										ENSG00000123999	INHA
										ENSG00000077782	FGFR1
										ENSG00000167972	ABCA3
										ENSG00000128311	TST
										ENSG00000115738	ID2
										ENSG00000120885	CLU
										ENSG00000182040	USH1G
										ENSG00000071246	VASH1
										ENSG00000005379	BZRAP1
										ENSG00000232010
										ENSG00000213199	ASIC3
										ENSG00000113140	SPARC
										ENSG00000118922	KLF12
										ENSG00000151612	ZNF827
										ENSG00000145990	GFOD1
										ENSG00000171729	TMEM51
										ENSG00000124374	PAIP2B
										ENSG00000141753	IGFBP4
										ENSG00000163467	TSACC
										ENSG00000105928	DFNA5
										ENSG00000114805	PLCH1
										ENSG00000108821	COL1A1
										ENSG00000008513	ST3GAL1
										ENSG00000171450	CDK5R2
										ENSG00000189337	KAZN
										ENSG00000205730	ITPRIPL2
										ENSG00000170915	PAQR8
										ENSG00000187244	BCAM
										ENSG00000198523	PLN
										ENSG00000115194	SLC30A3
										ENSG00000260778	MIR940
										ENSG00000121900	TMEM54
										ENSG00000165949	IFI27
										ENSG00000134569	LRP4
										ENSG00000128203	ASPHD2
										ENSG00000005961	ITGA2B
										ENSG00000101210	EEF1A2
										ENSG00000126822	PLEKHG3
										ENSG00000223609	HBD
										ENSG00000168754	FAM178B
										ENSG00000272016
										ENSG00000168785	TSPAN5
										ENSG00000163617	KIAA1407
										ENSG00000241135	LINC00881
										ENSG00000223298	RNY3P8
										ENSG00000113396	SLC27A6
										ENSG00000188859	FAM78B
										ENSG00000165996	PTPLA
										ENSG00000115884	SDC1
										ENSG00000173166	RAPH1
										ENSG00000101695	RNF125
										ENSG00000212385	RNU6-817P
										ENSG00000115468	EFHD1
										ENSG00000086619	ERO1LB
										ENSG00000216775
										ENSG00000136943	CTSV
										ENSG00000145777	TSLP
										ENSG00000071242	RPS6KA2
										ENSG00000249641	HOXC13-AS
										ENSG00000188760	TMEM198
										ENSG00000075426	FOSL2
										ENSG00000180818	HOXC10
										ENSG00000050767	COL23A1
										ENSG00000048740	CELF2
										ENSG00000249863
										ENSG00000028277	POU2F2
										ENSG00000272405
										ENSG00000165646	SLC18A2
										ENSG00000183496	MEX3B
										ENSG00000153531	ADPRHL1
										ENSG00000073150	PANX2
										ENSG00000111424	VDR
										ENSG00000164951	PDP1
										ENSG00000179431	FJX1
										ENSG00000254837
										ENSG00000128487	SPECC1
										ENSG00000139410	SDSL
										ENSG00000150433	TMEM218
										ENSG00000141696	LEPREL4
										ENSG00000159423	ALDH4A1
										ENSG00000130829	DUSP9
										ENSG00000103227	LMF1
										ENSG00000140057	AK7
										ENSG00000187486	KCNJ11
										ENSG00000095596	CYP26A1
										ENSG00000117016	RIMS3
										ENSG00000166676	TVP23A
										ENSG00000167191	GPRC5B
										ENSG00000204711	C9orf135
										ENSG00000129680	MAP7D3
										ENSG00000176244	ACBD7
										ENSG00000148516	ZEB1
										ENSG00000184486	POU3F2
										ENSG00000108932	SLC16A6
										ENSG00000133794	ARNTL
										ENSG00000213760	ATP6V1G2
										ENSG00000111186	WNT5B
										ENSG00000169122	FAM110B
										ENSG00000205683	DPF3
										ENSG00000140836	ZFHX3
										ENSG00000171119	NRTN
										ENSG00000143494	VASH2
										ENSG00000186564	FOXD2
										ENSG00000120318	ARAP3
										ENSG00000155085	AK9
										ENSG00000181800	CELF2-AS1
										ENSG00000128683	GAD1
										ENSG00000092621	PHGDH
										ENSG00000168237	GLYCTK
										ENSG00000082014	SMARCD3
										ENSG00000111145	ELK3
										ENSG00000143375	CGN
										ENSG00000263280
										ENSG00000095015	MAP3K1
										ENSG00000111554	MDM1
										ENSG00000100077	ADRBK2
										ENSG00000105808	RASA4
										ENSG00000256061	DYX1C1
										ENSG00000114529	C3orf52
										ENSG00000118508	RAB32
										ENSG00000026508	CD44
										ENSG00000170425	ADORA2B
										ENSG00000049769	PPP1R3F
										ENSG00000261346
										ENSG00000178718	RPP25
										ENSG00000184083	FAM120C
										ENSG00000183092	BEGAIN
										ENSG00000108813	DLX4
										ENSG00000155657	TTN
										ENSG00000265692
										ENSG00000115616	SLC9A2
										ENSG00000175048	ZDHHC14
										ENSG00000124788	ATXN1
										ENSG00000170921	TANC2
										ENSG00000105472	CLEC11A
										ENSG00000197296	FITM2
										ENSG00000156587	UBE2L6
										ENSG00000104290	FZD3
										ENSG00000130363	RSPH3
										ENSG00000178184	PARD6G
										ENSG00000172458	IL17D
										ENSG00000182568	SATB1
										ENSG00000130783	CCDC62
										ENSG00000223865	HLA-DPB1
										ENSG00000158286	RNF207
										ENSG00000162836	ACP6
										ENSG00000197943	PLCG2
										ENSG00000050344	NFE2L3
										ENSG00000101017	CD40
										ENSG00000102003	SYP
										ENSG00000040608	RTN4R
										ENSG00000034510	TMSB10
										ENSG00000185559	DLK1
										ENSG00000185090	MANEAL
										ENSG00000152818	UTRN
										ENSG00000158716	DUSP23
										ENSG00000163975	MFI2
										ENSG00000272048
										ENSG00000104381	GDAP1
										ENSG00000233922
										ENSG00000129675	ARHGEF6
										ENSG00000175352	NRIP3
										ENSG00000230487	PSMG3-AS1
										ENSG00000112149	CD83
										ENSG00000135638	EMX1
										ENSG00000210135	MT-TN
										ENSG00000177679	SRRM3
										ENSG00000101665	SMAD7
										ENSG00000236393
										ENSG00000185222	WBP5
										ENSG00000107130	NCS1
										ENSG00000168916	ZNF608
										ENSG00000236824	BCYRN1
										ENSG00000140848	CPNE2
										ENSG00000134352	IL6ST
										ENSG00000153250	RBMS1
										ENSG00000143067	ZNF697
										ENSG00000180891	CUEDC1
										ENSG00000162437	RAVER2
										ENSG00000119714	GPR68
										ENSG00000100351	GRAP2
										ENSG00000106789	CORO2A
										ENSG00000103034	NDRG4
										ENSG00000064199	SPA17
										ENSG00000136040	PLXNC1
										ENSG00000168763	CNNM3
										ENSG00000130193	THEM6
										ENSG00000197461	PDGFA
										ENSG00000102804	TSC22D1
										ENSG00000183696	UPP1
										ENSG00000105426	PTPRS
										ENSG00000234753
										ENSG00000054598	FOXC1
										ENSG00000128268	MGAT3
										ENSG00000243811	APOBEC3D
										ENSG00000100364	KIAA0930
										ENSG00000071205	ARHGAP10
										ENSG00000206178	HBZP1
										ENSG00000133142	TCEAL4
										ENSG00000115226	FNDC4
										ENSG00000138604	GLCE
										ENSG00000112773	FAM46A
										ENSG00000051128	HOMER3
										ENSG00000183826	BTBD9
										ENSG00000140416	TPM1
										ENSG00000136828	RALGPS1
										ENSG00000225465	RFPL1S
										ENSG00000090539	CHRD
										ENSG00000108852	MPP2
										ENSG00000197043	ANXA6
										ENSG00000180964	TCEAL8
										ENSG00000084112	SSH1
										ENSG00000233098
										ENSG00000269600
										ENSG00000099910	KLHL22
										ENSG00000030419	IKZF2
										ENSG00000091986	CCDC80
										ENSG00000163328	GPR155
										ENSG00000166292	TMEM100
										ENSG00000187608	ISG15
										ENSG00000137070	IL11RA
										ENSG00000049239	H6PD
										ENSG00000100100	PIK3IP1
										ENSG00000235034	C19orf81
										ENSG00000130822	PNCK
										ENSG00000137266	SLC22A23
										ENSG00000154429	CCSAP
										ENSG00000083454	P2RX5
										ENSG00000138496	PARP9
										ENSG00000100206	DMC1
										ENSG00000172731	LRRC20
										ENSG00000267161
										ENSG00000144677	CTDSPL
										ENSG00000189120	SP6
										ENSG00000128283	CDC42EP1
										ENSG00000123240	OPTN
										ENSG00000119408	NEK6
										ENSG00000148219	ASTN2
										ENSG00000053254	FOXN3
										ENSG00000254429
										ENSG00000197587	DMBX1
										ENSG00000182021
										ENSG00000248837
										ENSG00000183837	PNMA3
										ENSG00000249784	SCARNA22
										ENSG00000112182	BACH2
										ENSG00000110090	CPT1A
										ENSG00000010818	HIVEP2
										ENSG00000137285	TUBB2B
										ENSG00000100321	SYNGR1
										ENSG00000204442	FAM155A
										ENSG00000233280
										ENSG00000103855	CD276
										ENSG00000130997	POLN
										ENSG00000101928	MOSPD1
										ENSG00000133195	SLC39A11
										ENSG00000163171	CDC42EP3
										ENSG00000125931	CITED1
										ENSG00000124762	CDKN1A
										ENSG00000204291	COL15A1
										ENSG00000204060	FOXO6
										ENSG00000090932	DLL3
										ENSG00000077238	IL4R
										ENSG00000012779	ALOX5
										ENSG00000155495	MAGEC1
										ENSG00000179294	C17orf96
										ENSG00000113580	NR3C1
										ENSG00000125124	BBS2
										ENSG00000130294	KIF1A
										ENSG00000183091	NEB
										ENSG00000101400	SNTA1
										ENSG00000099958	DERL3
										ENSG00000234127	TRIM26
										ENSG00000114861	FOXP1
										ENSG00000119139	TJP2
										ENSG00000210112	MT-TM
										ENSG00000009950	MLXIPL
										ENSG00000124615	MOCS1
										ENSG00000188559	RALGAPA2
										ENSG00000179588	ZFPM1
										ENSG00000102409	BEX4
										ENSG00000213123	TCTEX1D2
										ENSG00000197446	CYP2F1
										ENSG00000240583	AQP1
										ENSG00000260231	JHDM1D-AS1
										ENSG00000129158	SERGEF
										ENSG00000239713	APOBEC3G
										ENSG00000140443	IGF1R
										ENSG00000244165	P2RY11
										ENSG00000149474	CSRP2BP
										ENSG00000243477	NAT6
										ENSG00000259673	IQCH-AS1
										ENSG00000182379	NXPH4
										ENSG00000255346	NOX5
										ENSG00000214050	FBXO16
										ENSG00000100345	MYH9
										ENSG00000112033	PPARD
										ENSG00000115902	SLC1A4
										ENSG00000164542	KIAA0895
										ENSG00000100129	EIF3L
										ENSG00000198729	PPP1R14C
										ENSG00000163840	DTX3L
										ENSG00000181826	RELL1
										ENSG00000188536	HBA2
										ENSG00000075340	ADD2
										ENSG00000249550
										ENSG00000136720	HS6ST1
										ENSG00000137648	TMPRSS4
										ENSG00000173588	CCDC41
										ENSG00000128309	MPST
										ENSG00000105559	PLEKHA4
										ENSG00000248508	SRP14-AS1
										ENSG00000162512	SDC3
										ENSG00000100106	TRIOBP
										ENSG00000119242	CCDC92
										ENSG00000099956	SMARCB1
										ENSG00000064201	TSPAN32
										ENSG00000078487	ZCWPW1
										ENSG00000092964	DPYSL2
										ENSG00000197701	ZNF595
										ENSG00000267010
										ENSG00000147536	GINS4
										ENSG00000136842	TMOD1
										ENSG00000125347	IRF1
										ENSG00000164687	FABP5
										ENSG00000118689	FOXO3
										ENSG00000037965	HOXC8
										ENSG00000174628	IQCK
										ENSG00000213588	ZBTB9
										ENSG00000010810	FYN
										ENSG00000118960	HS1BP3
										ENSG00000181690	PLAG1
										ENSG00000133454	MYO18B
										ENSG00000184208	C22orf46
										ENSG00000122986	HVCN1
										ENSG00000058668	ATP2B4
										ENSG00000165675	ENOX2
										ENSG00000114631	PODXL2
										ENSG00000264198
										ENSG00000168758	SEMA4C
										ENSG00000139289	PHLDA1
										ENSG00000105971	CAV2
										ENSG00000068831	RASGRP2
										ENSG00000169926	KLF13
										ENSG00000128714	HOXD13
										ENSG00000110013	SIAE
										ENSG00000155034	FBXL18
										ENSG00000169604	ANTXR1
										ENSG00000174989	FBXW8
										ENSG00000110274	CEP164

## Sheet: Supplementary Table 5
Supplementary Table 5: Gene list intersection of CRISPR Screen and RNA-seq results.
EnsID	hgnc_symbol	log2FoldChange_Men1	padj_Men1	log2FoldChange_PSIP1	padj_PSIP1	log2FoldChange_VTP	padj_VTP	CRISPR_HLA_B_low_neglogP	CRISPR_HLA_B_high_neglogP	CRISPR_HLA_ABC_high_neglogP
ENSG00000001617	SEMA3F	1.58879	0.0315861	0.0951209	0.976006	0.316121	1	2.193	0.363	0.154		# P-values adjusted for multiple comparisons
ENSG00000003402	CFLAR	-1.11103	1.17265e-31	-0.218547	0.115375	-0.245824	1	0.467	0.565	0.502
ENSG00000004799	PDK4	5.59405	0.000138772	4.48934	0.01042	0	1	2.09	0.402	0.276
ENSG00000005187	ACSM3	-2.22492	1.19096e-90	-0.571613	4.75803e-07	0.021855	1	0.067	0.783	0.168
ENSG00000005448	WDR54	1.65812	2.10014e-10	1.40775	9.92474e-07	1.44739	0.770774	0.001	0.337	1.802
ENSG00000006638	TBXA2R	-1.17873	6.60965e-10	-0.570664	0.0195346	-1.07036	6.76336e-05	1.034	0.614	1.292
ENSG00000007402	CACNA2D2	2.19391	0.000583685	1.42012	0.123416	2.36046	1	1.741	1.546	0.763
ENSG00000007944	MYLIP	1.13724	4.8906e-20	0.661395	6.42034e-06	0.0127282	1	0.193	0.461	0.75
ENSG00000008277	ADAM22	2.4403	0.000428176	1.30858	0.256581	-0.992584	1	1.198	0.712	1.124
ENSG00000008735	MAPK8IP2	5.09732	3.92728e-05	3.97455	0.0073944	1.46167	0.242987	1.159	0.013	0.212
ENSG00000010278	CD9	1.24545	0.0478921	0.316634	0.840027	0.77759	0.526137	0.001	0.522	0.502
ENSG00000010404	IDS	1.2225	6.08712e-11	0.903364	2.65806e-05	0.597009	0.91159	1.264	NA	0.9
ENSG00000011600	TYROBP	1.78298	0.00243309	0.373864	0.831635	1.6903	1	0.467	1.379	0.313
ENSG00000012779	ALOX5	1.91581	1.06477e-10	1.5548	2.78079e-06	0.356962	1	1.349	0.337	0.899
ENSG00000012822	CALCOCO1	1.41568	0.0091816	0.730252	0.436788	-0.731498	1	1.455	1.322	2.678
ENSG00000013297	CLDN11	3.31679	1.24585e-43	2.68682	9.92255e-27	-0.0835966	1	0.067	1.252	0.039
ENSG00000019102	VSIG2	4.37488	0.0131221	2.45637	1	2.61785	1	2.319	0.758	0.502
ENSG00000026751	SLAMF7	3.77836	0.0178254	1.34275	1	NA	NA	0.004	1.065	0.257
ENSG00000033170	FUT8	-1.07078	0.00924444	-0.798529	0.128828	0	1	0.482	0.269	0.471
ENSG00000033867	SLC4A7	-1.22933	7.3963e-16	-0.641876	0.000190694	-0.738183	0.26867	0.193	2.61	4.57
ENSG00000038427	VCAN	3.80996	1.28875e-11	2.25474	0.0013806	0.0217565	1	0.58	0.141	0.502
ENSG00000039139	DNAH5	1.83016	0.0121515	1.07909	0.360755	1.29686	1	0.193	3.184	4.55
ENSG00000040608	RTN4R	1.55991	4.84173e-05	1.4996	0.000391088	0.761504	1	1.034	0.337	0.502
ENSG00000046774	MAGEC2	4.39801	2.67814e-05	4.76497	1.06382e-05	0.345686	0.906331	0.018	0.337	0.159
ENSG00000047648	ARHGAP6	-1.02795	1.19794e-18	-0.268445	0.129147	0.125214	1	0.467	0.36	1.628
ENSG00000048740	CELF2	-1.22069	1.33496e-25	-1.12732	5.22734e-21	-0.0325921	1	0.976	0.337	0.502
ENSG00000051128	HOMER3	1.00627	0.129309	1.41957	0.0266138	-0.192973	1	0.467	0.337	1.3
ENSG00000054654	SYNE2	2.65248	0.00370051	1.60228	0.275986	1.84369	1	0.193	0.003	0.452
ENSG00000056487	PHF21B	3.17116	0.000189388	2.15687	0.0634982	2.11751	0.465013	0.067	0.976	1.14
ENSG00000058091	CDK14	4.70841	0.00537724	5.33034	1	0.983543	1	0.467	0.428	0.502
ENSG00000059804	SLC2A3	-1.32744	2.8243e-57	-0.541675	1.1264e-09	-0.335809	0.664602	0.193	0.704	0.745
ENSG00000060656	PTPRU	2.43648	0.000162217	2.19216	0.0029668	3.72336	0.00724746	1.62	1.22	0.751
ENSG00000062282	DGAT2	2.12233	0.0190232	1.60798	0.207127	1.03214	1	0.067	0.141	0.502
ENSG00000063180	CA11	1.10528	0.00263616	0.737738	0.158245	-0.458584	1	2.322	0.544	0.792
ENSG00000064225	ST3GAL6	2.68252	1.03611e-06	1.49982	0.061734	-0.0144965	1	0.771	2.428	1.179
ENSG00000064886	CHI3L2	1.97182	0.00975367	0.770165	0.654589	1.17774	0.657744	0.018	0.822	1.86
ENSG00000065154	OAT	1.20413	1.37443e-06	0.206259	0.749493	0.00720637	1	0.467	0.337	0.039
ENSG00000065717	TLE2	1.154	1.67449e-11	0.724958	0.000514925	1.52511	0.00465722	0.482	0.704	0.901
ENSG00000065809	FAM107B	1.2398	0.00764725	1.6214	0.000345405	0.278119	1	0.467	0.803	0.844
ENSG00000066294	CD84	1.0914	0.000322757	-0.115013	0.915004	-0.141123	1	1.117	0.141	0.039
ENSG00000067992	PDK3	2.43807	0.0227595	2.10409	0.123416	-0.692272	1	0.193	0	0.502
ENSG00000068831	RASGRP2	0.696648	0.160364	0.473499	0.552921	1.9434	0.00512081	0.489	0.141	1.769
ENSG00000068985	PAGE1	2.70522	0.00672539	2.41002	0.0474502	-0.177534	1	0.923	0.758	0.887
ENSG00000069966	GNB5	1.68417	0.011415	1.72157	0.0207561	0.0240794	1	1.034	0.99	0.154
ENSG00000070214	SLC44A1	2.17239	0.000237263	2.02104	0.0024655	0.919205	0.726571	0.193	0.141	0.563
ENSG00000070404	FSTL3	1.70662	0.0253085	1.94448	0.0162914	0.729933	1	0.889	0.706	0.399
ENSG00000071575	TRIB2	1.13563	1.03915e-51	0.692819	2.18314e-17	0.350535	0.584106	0.467	0.141	0.379
ENSG00000071909	MYO3B	1.52365	0.0147443	0.832191	0.436871	0.0631729	1	0.467	1.416	0.267
ENSG00000072210	ALDH3A2	3.13967	0.000139222	2.0891	0.0673629	2.49891	0.808498	2.678	1.182	0.128
ENSG00000072694	FCGR2B	2.78139	0.000368955	2.31228	0.0128146	0.683266	1	3.079	0.704	1.15
ENSG00000073008	PVR	6.694	8.07281e-07	4.94817	0.00201107	0.75058	0.57555	2.494	0.749	0.099
ENSG00000073150	PANX2	1.73793	5.64801e-09	1.02895	0.00902764	0.674752	0.896986	0.193	0.161	0.154
ENSG00000073712	FERMT2	1.77822	0.0123167	0.787642	0.597467	0.154111	1	1.499	0.42	0.885
ENSG00000073737	DHRS9	3.01648	7.21317e-05	2.18686	0.0261299	0.0249616	1	0.067	0.049	0.502
ENSG00000073792	IGF2BP2	-1.0038	1.74506e-26	-0.151867	0.373243	-0.644162	0.096884	0.067	0.63	0.805
ENSG00000074181	NOTCH3	3.43208	0.0166804	3.97191	0.00792804	-1.46075	1	0.067	1.097	0.502
ENSG00000075340	ADD2	0.2839	0.214137	-0.0623065	0.917521	1.14661	0.00351193	2.314	0.704	0.487
ENSG00000075391	RASAL2	3.02367	0.00804448	3.24029	0.00830777	1.03375	1	0.193	0.141	0.502
ENSG00000075426	FOSL2	1.62552	0.00656518	0.893998	0.372533	0.811517	0.799351	0.067	0.345	0.502
ENSG00000076356	PLXNA2	-1.41909	0.0356429	-1.33474	0.102389	NA	NA	1.59	0.678	0.502
ENSG00000076554	TPD52	4.37867	0.00439651	4.606	0.00539441	2.02704	0.672032	0.018	1.125	1.329
ENSG00000076555	ACACB	1.98858	0.0419414	0.0290968	0.998531	0.827128	1	0.447	2.363	2.627
ENSG00000076826	CAMSAP3	2.17114	0.0024793	1.71415	0.0651925	0.954793	1	0.067	0.7	0.891
ENSG00000077782	FGFR1	1.71894	6.5664e-21	0.872721	0.000166704	0.564545	0.0879711	0.067	1.233	2.294
ENSG00000077942	FBLN1	4.16114	0.0116904	2.8668	0.276432	0	1	0.004	0.337	0.725
ENSG00000079819	EPB41L2	-1.20865	1.00835e-50	-0.281034	0.00758897	-0.267067	0.789547	0.067	0.337	0.154
ENSG00000081026	MAGI3	1.13436	6.20482e-08	0.665953	0.0176979	-0.159531	1	0.067	0.327	0.039
ENSG00000081189	MEF2C	-1.86505	1.72016e-65	-1.29644	2.48269e-34	-0.917634	0.421386	1.034	0.328	0.154
ENSG00000081237	PTPRC	-1.08837	0.0042225	-1.05737	0.014754	-0.278543	1	0.633	1.569	1.54
ENSG00000081923	ATP8B1	1.22097	0.000336192	0.638591	0.250073	-3.70445	1	0.467	0.003	0.039
ENSG00000082014	SMARCD3	1.52948	3.72956e-09	0.769848	0.0382348	0.776236	0.551872	0.018	0.767	0.765
ENSG00000082781	ITGB5	-1.58768	7.18283e-16	-0.697357	0.00255901	-0.287848	0.718041	0.193	0.83	0.352
ENSG00000083857	FAT1	0.781891	0.329724	1.41683	0.0368545	0	1	0.671	0.836	2.119
ENSG00000084207	GSTP1	1.02573	1.96111e-14	0.82047	8.8153e-09	0.345383	0.81838	1.018	0.535	0.749
ENSG00000087842	PIR	1.01722	0.00316914	0.425705	0.52685	0.0466546	1	1.034	0.141	0.502
ENSG00000088053	GP6	-1.9435	2.34431e-07	-1.11475	0.00674592	-0.0450265	1	0.018	0.337	0.154
ENSG00000088367	EPB41L1	1.3232	5.13485e-13	0.956348	5.73532e-06	1.14551	0.25466	0.572	0.337	0.039
ENSG00000089116	LHX5	1.24409	0.00053612	0.408072	0.620015	1.0034	0.399105	0.467	0.889	0.039
ENSG00000090238	YPEL3	1.27601	6.19449e-09	0.860338	0.0013806	0.94032	0.336784	0.552	0	0.472
ENSG00000090565	RAB11FIP3	1.31268	6.76911e-05	1.01323	0.0127438	0.56009	1	0.193	1.168	1.826
ENSG00000090661	CERS4	1.33174	0.0170002	1.05458	0.158653	0.516679	1	0.067	0.194	0.916
ENSG00000091136	LAMB1	1.86614	6.42171e-46	1.01806	1.64438e-12	0.492593	0.774542	1.368	1.117	0.695
ENSG00000091317	CMTM6	-1.14786	0.000436706	-0.874632	0.0258369	-0.419982	0.838266	0.467	2.293	1.565
ENSG00000091513	TF	1.79602	9.29054e-16	0.996117	0.000405497	0.730329	0.791151	0.018	1.772	0.956
ENSG00000091986	CCDC80	1.02072	6.03278e-15	0.00947908	0.993834	0.547027	0.787061	1.034	1.24	0.778
ENSG00000092068	SLC7A8	1.65104	4.89693e-36	1.24662	1.69638e-19	0.30517	0.955219	0.455	0.29	0.14
ENSG00000092421	SEMA6A	2.48063	2.23907e-13	1.44684	0.000882543	0.234899	1	0.87	1.353	0.098
ENSG00000092621	PHGDH	0.697455	1.00141e-05	1.02853	7.81693e-12	0.194205	1	0.677	0.337	0.442
ENSG00000092964	DPYSL2	1.34599	7.66832e-23	0.815283	2.75555e-07	0.164853	1	0.018	0.852	0.729
ENSG00000095739	BAMBI	-1.10401	0.0242007	-0.244373	0.830658	0.333689	1	0.193	1.093	1.552
ENSG00000096060	FKBP5	-1.05776	7.33908e-36	-0.683707	8.64655e-15	-0.628841	0.00713146	0.067	0.659	0.154
ENSG00000099139	PCSK5	4.5097	0.00631453	3.90471	0.0531925	0	1	0.193	0.003	0.008
ENSG00000099617	EFNA2	2.30494	0.0390565	2.18662	0.105285	0.0217562	1	0.467	0.337	0.775
ENSG00000099785	2002-03-01	1.04281	0.00959474	0.713395	0.216442	0.699954	1	0.517	1.2	NA
ENSG00000100100	PIK3IP1	1.3323	0.00357238	0.680019	0.386011	-0.885497	1	0.018	0.469	1.032
ENSG00000100351	GRAP2	2.09486	2.63275e-28	1.16889	1.80135e-07	0.57016	0.364267	0.018	0.359	0.194
ENSG00000100379	KCTD17	2.66502	0.0187872	1.82	0.289838	0.914001	1	0.193	1.363	0.277
ENSG00000100439	ABHD4	1.22122	0.000262527	0.37654	0.620434	0.270685	1	0.915	1.802	0.55
ENSG00000100647	KIAA0247	-1.30747	2.14321e-10	-0.995225	7.8085e-06	-0.0348751	1	2.282	0.496	1.382
ENSG00000100867	DHRS2	2.51841	3.58532e-08	1.03555	0.183112	1.81252	5.26245e-09	0.505	1.206	1.274
ENSG00000100968	NFATC4	1.22917	3.85695e-05	1.05005	0.00212766	0.59324	0.421386	0.193	0.688	0.625
ENSG00000101000	PROCR	1.68771	0.000118289	0.984128	0.102899	0.739835	0.0480478	1.755	0.704	0.647
ENSG00000101210	EEF1A2	1.61957	1.00997e-10	1.61496	6.22693e-10	3.56235	0.000224098	0.678	0.667	0.039
ENSG00000101298	SNPH	-1.18632	1.24672e-05	-0.158616	0.814078	0.786355	0.377778	0.004	1.404	1.008
ENSG00000101665	SMAD7	1.66166	0.00141125	1.29784	0.0498063	0.300763	1	0.714	0.628	1.167
ENSG00000101928	MOSPD1	1.22533	0.000110772	0.924683	0.0198148	0.742601	0.914178	0.679	1.571	0.502
ENSG00000102032	RENBP	-1.60064	0.0149348	-0.996914	0.275986	0.25564	1	1.064	0.632	2.832
ENSG00000102312	PORCN	1.26144	0.00305043	0.943067	0.0950418	1.05755	0.209207	1.497	1.863	0.951
ENSG00000102409	BEX4	1.41263	4.144e-66	0.947402	1.65651e-27	0.660181	0.000166533	0.067	1.189	0.946
ENSG00000102547	CAB39L	-1.49428	1.306e-13	-0.530167	0.0356765	0	1	0.193	0.049	0.502
ENSG00000102575	ACP5	1.06802	0.0028859	1.02733	0.0115008	1.36519	1	0.018	0.049	1.301
ENSG00000102780	DGKH	-1.46299	0.00144442	-0.989275	0.0793048	-0.0589056	1	0.742	1.106	0.489
ENSG00000103034	NDRG4	1.29173	0.0285822	1.19889	0.0962541	0.00784044	1	0.193	0.702	1.49
ENSG00000103196	CRISPLD2	2.24572	0.000450174	1.679	0.0425301	2.33109	1	0.193	2.155	0.154
ENSG00000103260	METRN	1.1193	0.0191072	1.19545	0.0235033	0.200702	1	0.067	0.463	0.29
ENSG00000103316	CRYM	2.27887	0.0188293	1.60175	0.273175	0.491473	0.6145	0.004	1.674	1.265
ENSG00000104081	BMF	2.48615	1.59348e-06	1.41301	0.0577494	1.62135	1	0.193	0.853	0.502
ENSG00000104112	SCG3	1.12034	4.65242e-45	0.782599	3.43453e-21	1.30556	1.16702e-08	0.067	0.886	0.502
ENSG00000104219	ZDHHC2	-1.09248	0.000569066	-0.867545	0.0197162	0.546142	1	0.018	0.797	2.175
ENSG00000104324	CPQ	1.13228	1.49024e-07	0.469492	0.185092	0.464102	0.873476	1.034	0.999	0.442
ENSG00000104327	CALB1	1.9652	1.31791e-05	0.708267	0.446926	0.1466	1	0.067	0.003	0.154
ENSG00000104368	PLAT	3.58968	1.14626e-19	1.67956	0.00178814	1.81114	0.000694478	0.467	0.049	0.553
ENSG00000104419	NDRG1	2.05632	1.57882e-07	1.57427	0.000758716	0.377378	1	0.526	0.287	0.008
ENSG00000104447	TRPS1	-1.54145	1.22025e-16	-0.804415	6.29273e-05	-0.79369	0.949362	0.812	1.079	1.422
ENSG00000104763	ASAH1	1.09216	6.95444e-34	0.571766	1.59208e-08	0.159906	1	1.097	1.158	0.502
ENSG00000104938	CLEC4M	2.17034	0.144745	1.01758	0.751465	2.94121	0.00559957	0.067	0.333	0.039
ENSG00000104953	TLE6	1.47543	0.00566403	0.968548	0.214155	-0.594	1	0.467	0.141	1.079
ENSG00000105290	APLP1	1.60311	6.11949e-06	0.568707	0.409896	1.80516	0.0133478	0.018	2.013	0.634
ENSG00000105357	MYH14	4.02258	0.0187783	4.32434	0.0193898	0	1	2.296	0.297	1.455
ENSG00000105404	RABAC1	1.4832	5.78634e-07	0.613841	0.2096	1.33175	0.00312088	1.163	0.65	0.534
ENSG00000105419	MEIS3	1.54183	0.0478921	0.791216	0.603928	1.61959	0.63142	0.487	0.704	0.154
ENSG00000105472	CLEC11A	1.22171	7.92042e-05	0.747622	0.0920093	1.19462	9.3273e-06	0.467	1.846	1.595
ENSG00000105514	RAB3D	1.47979	0.00932528	1.29842	0.0636783	0.719701	1	0.067	0.838	0.355
ENSG00000105516	DBP	1.2869	0.0249566	0.84009	0.344107	0.0295105	1	0.64	1.271	0.008
ENSG00000105559	PLEKHA4	1.00539	4.69022e-13	0.706153	9.2962e-06	0.586082	0.226409	1.432	0.125	0.008
ENSG00000105641	SLC5A5	1.06457	0.100493	1.39156	0.0335652	0.0102167	1	1.034	0.337	0.931
ENSG00000105642	KCNN1	2.38233	0.00672507	2.19788	0.0340034	2.46321	1	0.55	0.892	0.154
ENSG00000105976	MET	2.29173	0.000630219	2.01602	0.0108146	0.482325	1	0.578	0.049	0.154
ENSG00000106125	FAM188B	1.13527	0.000324209	0.26212	0.757408	-0.019273	1	0.193	1.871	0.154
ENSG00000106258	CYP3A5	1.59054	8.11843e-09	1.03705	0.00176995	0.739141	0.727581	0.455	0.049	0.502
ENSG00000106333	PCOLCE	1.77077	4.09344e-12	1.07523	0.000712863	1.30161	0.00230766	0.018	0.049	0.777
ENSG00000106617	PRKAG2	1.36436	0.0366708	1.23495	0.131497	1.29229	1	0.639	0.17	0.593
ENSG00000106991	ENG	2.54772	0.00924087	1.31101	1	1.88034	1	0.193	2.574	1.517
ENSG00000107099	DOCK8	-1.68245	2.65465e-13	-0.923244	0.000211694	-0.809417	0.588117	0.018	1.949	4.791
ENSG00000107242	PIP5K1B	4.02229	0.0175157	3.19045	0.179454	-0.33836	1	0.491	0.465	0.339
ENSG00000107281	NPDC1	2.0653	1.30826e-06	1.43101	0.0082294	1.65095	1	0.193	0.704	0.154
ENSG00000107331	ABCA2	1.33789	0.0211753	1.1036	0.145333	1.56074	1	0.193	0.536	0.828
ENSG00000107485	GATA3	1.53227	0.0451681	1.02199	0.403391	0.171922	1	0.018	1.074	1.341
ENSG00000107679	PLEKHA1	2.11774	1.95184e-05	1.80192	0.00178814	0.812144	1	0.067	0.887	0.643
ENSG00000107731	UNC5B	3.14667	7.51199e-22	1.79083	7.00788e-06	1.48296	9.68506e-06	1.425	0.125	0.894
ENSG00000107738	C10orf54	2.55554	0.0175693	1.00696	0.671426	0.0217599	1	1.302	0.731	0.854
ENSG00000108679	LGALS3BP	3.10657	1.60522e-07	0.655273	0.706412	1.40114	0.502564	0.467	0.656	0.154
ENSG00000108821	COL1A1	1.73841	0.000150849	1.57925	0.00255901	1.12407	0.584695	2.213	1.428	0.666
ENSG00000108852	MPP2	1.03038	0.00150879	0.864419	0.0285597	1.25454	1	0.607	0.539	0.154
ENSG00000108924	HLF	4.11679	0.0265882	3.2343	1	0.983547	1	0.586	1.066	0.548
ENSG00000109654	TRIM2	2.66702	0.000205095	2.1147	0.0167317	1.36466	1	0.466	1.817	1.102
ENSG00000110079	MS4A4A	1.65871	1.08244e-12	0.853834	0.00466532	0.463892	0.383642	0.566	0.572	0.355
ENSG00000110090	CPT1A	1.07015	1.98913e-10	0.780373	6.77132e-05	1.97429	0.00351193	1.375	0.704	0.502
ENSG00000110092	CCND1	-2.04608	0.014041	-0.879148	0.405459	0.565697	1	1.109	0.19	0.093
ENSG00000110324	IL10RA	1.66978	3.87951e-20	1.36585	2.25329e-12	0.122686	1	0.467	0.834	1.796
ENSG00000110693	SOX6	-1.43868	0.000322552	-2.15594	3.44455e-06	-0.566987	0.800153	0.467	0.388	0.154
ENSG00000110811	LEPREL2	1.10679	0.0309483	0.951207	0.145532	-0.452261	1	0.004	0.592	0.641
ENSG00000110848	CD69	-1.65486	4.11864e-09	-0.837313	0.0156051	-0.774439	1	0.193	0.049	0.154
ENSG00000110852	CLEC2B	-1.02277	1.74501e-05	-0.53151	0.0934313	0	1	2.113	1.35	0.001
ENSG00000110881	ASIC1	1.94264	1.19454e-07	1.17632	0.0155028	0.0398941	1	0.067	0.617	2.38
ENSG00000110975	SYT10	-1.46381	7.95766e-12	-0.472076	0.118451	NA	NA	0.067	1.258	1.45
ENSG00000111077	TENC1	1.6385	0.0344993	0.969199	0.453789	0.939507	1	0.004	2.896	3.242
ENSG00000111186	WNT5B	-2.43604	0.00149291	-1.44948	0.0800183	-0.553106	1	0.067	1.394	0.499
ENSG00000111266	DUSP16	-1.18001	0.0110909	-0.315578	0.743935	-1.02083	1	0.675	0.945	2.053
ENSG00000111331	OAS3	4.49305	0.000383501	3.02066	0.0799876	5.40291	0.00358412	0.193	1.415	1.274
ENSG00000111644	ACRBP	0.270502	0.731787	0.527145	0.508268	1.60065	0.000243621	0.193	1.454	3.308
ENSG00000111674	ENO2	1.44833	1.13647e-19	1.14294	3.72024e-11	1.31322	0.000437197	0.067	0.393	0.039
ENSG00000111728	ST8SIA1	-1.04801	4.97368e-05	-0.570495	0.09816	-0.877413	0.602692	0.467	1.237	2.314
ENSG00000111860	CEP85L	-1.03523	6.59787e-18	-0.778214	7.79549e-10	-0.830761	0.746323	0.067	0.226	1.02
ENSG00000111981	ULBP1	2.05224	3.98479e-06	1.66711	0.0013806	0.282005	1	0.467	0.249	0.335
ENSG00000112137	PHACTR1	-1.04643	1.38207e-05	-0.451711	0.186054	0.0823533	1	0.067	2.48	1.294
ENSG00000112297	AIM1	2.29521	3.20367e-34	1.47318	3.87132e-12	0.970428	0.63142	0.596	0.223	0.728
ENSG00000112394	SLC16A10	1.00092	0.00830554	1.37716	0.000158019	1.12469	0.944968	1.05	2.859	1.427
ENSG00000112561	TFEB	1.174	0.000574975	0.755752	0.11396	1.16364	0.352987	0.643	0.152	0.101
ENSG00000113140	SPARC	2.29826	3.00142e-37	1.241	2.62879e-09	0.466949	0.483478	0.467	0.488	0.843
ENSG00000113739	STC2	0.456034	0.353812	1.0725	0.00408477	-0.194176	1	0.067	1.379	0.154
ENSG00000114315	HES1	1.23614	6.17726e-10	1.03121	2.45483e-06	0.700732	0.336784	0.795	0.821	0.502
ENSG00000114796	KLHL24	0.880038	0.000385551	1.07663	1.59149e-05	0.0375497	1	0.067	0.337	0.493
ENSG00000115159	GPD2	-0.444352	0.00278862	-0.277634	0.180683	-1.07896	0.00322779	1.312	1.726	0.797
ENSG00000115165	CYTIP	2.94255	0.00343827	2.27772	0.0812905	0.00799051	1	0.067	0.601	0.621
ENSG00000115183	TANC1	3.09965	1.92414e-12	0.781543	0.434244	0.802221	0.834863	0.067	0.141	0.154
ENSG00000115226	FNDC4	1.07548	0.020307	0.857903	0.167738	-0.109907	1	2.044	2.237	2.486
ENSG00000115267	IFIH1	3.97393	0.0155544	2.48898	0.355676	0	1	0.878	1.796	1.024
ENSG00000115414	FN1	2.78291	1.05323e-69	1.79667	5.83362e-27	0.811599	0.0515572	0.018	0.694	0.404
ENSG00000115461	IGFBP5	5.87113	6.47406e-05	3.86615	0.0594149	2.49197	1	0.067	0.141	0.795
ENSG00000115594	IL1R1	1.58778	5.38828e-11	1.17783	2.49556e-05	-0.439256	1	1.118	0.337	1.367
ENSG00000115738	ID2	2.15147	1.78159e-76	0.967741	1.36286e-13	2.38987	0.00312088	0.067	0.337	0.093
ENSG00000115896	PLCL1	-1.09496	3.80315e-13	-0.336446	0.123416	-0.243869	1	0.63	1.228	0.267
ENSG00000116299	KIAA1324	1.97591	0.00703923	0.97011	0.473628	2.50121	1	1.034	2.085	2.269
ENSG00000116983	HPCAL4	3.60121	2.10014e-10	2.84139	8.84456e-06	-1.47652	1	0.067	0.331	0.876
ENSG00000117016	RIMS3	1.75457	4.41746e-06	0.670685	0.353312	0.836532	0.547946	0.691	0.273	0.154
ENSG00000117020	AKT3	1.98512	0.0507242	2.91062	0.0017691	-1.45059	0.949628	1.122	0.141	0.502
ENSG00000117148	ACTL8	1.43058	0.530875	1.60344	0.58053	1.99465	0.00224704	0.067	1.379	0.941
ENSG00000117318	ID3	1.48696	9.77056e-20	0.684781	0.000802987	1.20777	1.3348e-09	2.462	0.339	1.626
ENSG00000117707	PROX1	4.69391	0.00246234	4.18768	0.0234845	0.78561	0.639736	0.467	0.049	0.502
ENSG00000118156	ZNF541	6.40301	6.90013e-06	4.4295	0.0125802	1.9664	1	0.004	0.317	0.734
ENSG00000118473	SGIP1	3.68986	0.000833064	1.43334	0.548882	2.45813	1	0.895	0.987	0.401
ENSG00000118495	PLAGL1	-1.3478	0.000423373	-0.467129	0.440638	-1.10989	1	0.608	0.613	0.648
ENSG00000118515	SGK1	2.00648	0.00176914	1.99321	0.00519817	0.960297	1	0.067	0.657	2.041
ENSG00000118777	ABCG2	2.39911	4.36655e-25	0.975604	0.00198203	0.136542	1	0.018	0.447	0.625
ENSG00000119125	GDA	3.2832	0.0835698	4.19063	0.0234845	-0.223425	1	0.193	0.889	1.86
ENSG00000119917	IFIT3	3.01872	0.0458161	2.71967	0.15145	1.87754	1	0.193	0.796	0.689
ENSG00000119938	PPP1R3C	1.56684	0.0318526	1.48925	0.0894667	0.0273731	1	0.018	1.043	0.613
ENSG00000120693	SMAD9	2.61504	0.00474864	1.87345	0.149151	1.0194	1	0.193	0.704	0.502
ENSG00000120913	PDLIM2	1.00735	0.174533	1.53779	0.0261299	3.09442	1	0.705	1.681	0.414
ENSG00000121310	ECHDC2	-1.35257	0.000613722	-0.588823	0.334257	-1.19573	1	1.034	0.712	0.154
ENSG00000121690	DEPDC7	-1.06657	0.00311025	-0.84469	0.0553309	0.128527	1	0.193	1.863	0.973
ENSG00000121797	CCRL2	1.56245	8.12569e-06	0.657145	0.294208	1.05362	1	0.584	0.681	0.183
ENSG00000121858	TNFSF10	1.20403	0.00339134	0.639865	0.370076	0.021758	1	0.513	0.396	1.054
ENSG00000121895	TMEM156	-1.48336	3.55342e-05	-0.394695	0.543271	-1.1383	0.206222	0.492	0.337	0.59
ENSG00000122863	CHST3	1.77987	1.73822e-18	0.867833	0.000866806	1.0182	1	0.473	1.314	0.652
ENSG00000123119	NECAB1	-1.07117	2.9712e-05	-0.429609	0.294711	-0.56345	0.584695	0.467	0.936	0.374
ENSG00000123384	LRP1	1.12333	0.0356429	0.84639	0.260771	1.63235	0.122965	0.067	1.234	1.051
ENSG00000123999	INHA	2.28564	0.000787975	1.7243	0.0499752	1.08551	1	1.034	1.108	1.095
ENSG00000124126	PREX1	3.87218	0.0240486	3.67413	0.0749318	-0.0445104	1	0.067	0.384	0.742
ENSG00000124253	PCK1	3.5017	0.00452936	2.25274	0.219164	2.21401	1	0.193	0.837	0.724
ENSG00000124615	MOCS1	1.23198	0.00246299	0.710886	0.273274	0.509494	0.720769	0.193	0.6	0.683
ENSG00000124813	RUNX2	-3.48122	2.5105e-25	-1.5254	9.71516e-09	-1.71219	0.0104948	0.467	0.826	0.039
ENSG00000124882	EREG	-5.32151	3.28629e-35	-2.06406	5.6367e-22	NA	NA	0.067	0.355	0.039
ENSG00000124942	AHNAK	1.06556	2.27342e-09	0.567554	0.0146001	0.366199	0.770774	0.004	1.329	0.351
ENSG00000125124	BBS2	1.0358	0.0352644	0.501181	0.598325	0.0344256	1	0.018	0.141	0.565
ENSG00000125144	MT1G	3.91206	0.0162478	3.36501	0.101413	2.09987	0.0183415	0.067	0.013	0.723
ENSG00000125148	MT2A	2.37416	1.65359e-44	1.74994	7.59247e-22	1.05378	3.78313e-08	0.694	0.931	0.502
ENSG00000125347	IRF1	1.09187	1.34129e-08	0.520873	0.0634982	0.553694	0.660539	19.781	0.559	0.585
ENSG00000125462	C1orf61	3.30957	4.8353e-05	3.22417	0.000263644	1.25557	0.000282813	2.542	1.089	0.502
ENSG00000125657	TNFSF9	0.876631	3.39365e-07	1.06397	5.87052e-10	0.219663	1	1.034	1.097	0.743
ENSG00000125730	C3	1.13188	0.00191353	0.745774	0.147219	2.8837	1	0.49	0.337	0.502
ENSG00000125798	FOXA2	1.3845	8.07281e-07	0.973209	0.00505758	-0.297548	1	1.543	1.13	0
ENSG00000125878	TCF15	1.09652	0.00118924	1.20584	0.000717137	0.792074	0.547946	0.464	0.836	0.614
ENSG00000125895	TMEM74B	1.04964	5.47221e-06	0.736758	0.0105696	-0.230488	1	0.193	0.349	0.039
ENSG00000126561	STAT5A	-1.21351	1.29146e-63	-0.588385	1.34328e-15	-0.196667	1	1.236	0.704	0.525
ENSG00000126709	IFI6	2.9135	3.66015e-11	2.46113	3.58556e-07	2.50188	0.0644684	0.43	0.686	0.31
ENSG00000127328	RAB3IP	1.65548	8.87988e-72	0.76349	6.73297e-13	0.146989	1	1.034	0.626	0.759
ENSG00000127533	F2RL3	-1.86877	5.10263e-05	-1.39902	0.00713422	-0.257124	1	0.752	0.337	0.502
ENSG00000127831	VIL1	1.25075	4.42788e-05	1.21929	0.0002569	-0.357403	1	0.917	0.374	0.474
ENSG00000127863	TNFRSF19	2.24373	0.00563215	1.90561	0.0606894	0.0225207	1	1.393	1.153	0.502
ENSG00000128266	GNAZ	3.69931	0.0352245	2.86619	0.275206	2.464	0.896986	0.193	1.379	0.502
ENSG00000128656	CHN1	2.30361	0.00924087	1.60851	0.213774	2.87759	1	0.067	0.337	0.886
ENSG00000128805	ARHGAP22	-1.05266	2.64959e-07	-0.494534	0.0689496	-0.718385	0.226409	0.018	0.704	0.039
ENSG00000128965	CHAC1	-0.712767	0.0878011	1.15374	0.000332364	-0.105966	1	0.193	0.808	0.154
ENSG00000129535	NRL	2.03513	0.000208735	0.949666	0.317996	1.15318	1	1.034	1.408	1.892
ENSG00000129538	RNASE1	1.23568	6.4002e-19	0.652667	0.000154766	0.612746	0.930105	0.193	0.296	0.039
ENSG00000129595	EPB41L4A	1.3139	0.00568039	0.579936	0.535249	-1.08143	1	0.067	0.644	0.861
ENSG00000129946	SHC2	1.18392	0.000150849	0.692588	0.124393	0.0745413	1	0.193	1.278	0.502
ENSG00000130176	CNN1	0.774125	1.05014e-07	0.520426	0.00360299	1.02242	0.000282813	0.491	0.695	0.81
ENSG00000130203	APOE	1.27897	2.21775e-19	1.10616	8.39683e-14	1.4083	1.13082e-12	0.018	0	0.039
ENSG00000130477	UNC13A	1.99957	0.00133682	1.63246	0.0356408	0.983548	1	0.467	2.217	0.75
ENSG00000130656	HBZ	1.07506	8.4186e-17	0.69224	1.59981e-06	0.88013	0.359469	0.193	1.856	0.715
ENSG00000130720	FIBCD1	3.19346	0.0773072	2.71321	0.273207	2.78729	0.0203529	0.193	0.6	0.502
ENSG00000130755	GMFG	-2.15582	3.28533e-13	-1.49944	5.21804e-07	-0.548755	0.551872	0.467	0.337	0.671
ENSG00000130762	ARHGEF16	1.29322	0.0188223	1.17006	0.0828598	0.773731	0.789547	0.067	0.337	0.039
ENSG00000130813	C19orf66	1.38474	1.09137e-05	0.904755	0.0315636	0.969567	0.559586	1.15	0.644	1.674
ENSG00000130829	DUSP9	0.733614	0.0148088	0.541863	0.192957	1.88224	0.020627	0.004	0.562	0.594
ENSG00000131409	LRRC4B	0.718435	0.0358953	0.89483	0.0111856	2.04524	0.000139614	0.921	2.631	2.614
ENSG00000131504	DIAPH1	-1.20137	4.21746e-49	-0.813954	3.18599e-22	-0.514783	0.134378	0.467	0.569	0.895
ENSG00000131773	KHDRBS3	1.89129	0.0153456	1.72179	0.07122	0.72839	0.871314	0.454	0.704	0.447
ENSG00000131914	LIN28A	-2.34559	0.00566207	-0.62566	0.665407	-0.026384	1	0.428	1.231	0.621
ENSG00000132970	WASF3	4.86115	0.00166639	4.45613	0.0128125	0.0391861	1	0.762	1.417	2.964
ENSG00000133131	MORC4	2.11907	0.0305039	1.60503	0.256803	0	1	0.563	0.947	0.433
ENSG00000133134	BEX2	1.80069	8.25227e-34	1.14557	4.6097e-12	0.977972	0.0386112	0.193	0.688	0.43
ENSG00000133138	TBC1D8B	3.17385	0.045025	2.82988	0.156504	2.4711	1	0.018	0.049	0.346
ENSG00000133639	BTG1	1.21866	1.15913e-35	0.772167	2.47061e-13	0.296709	1	0.018	1.204	0.219
ENSG00000133742	CA1	2.9372	0.00724751	0.682526	1	0.325456	1	0.193	0.228	0.852
ENSG00000134013	LOXL2	1.86143	7.92042e-05	0.691348	0.479806	1.15737	1	0.467	0.372	0.517
ENSG00000134297	PLEKHA8P1	-0.36929	0.510654	-1.00964	0.045053	2.4569	1	NA	NA	NA
ENSG00000134317	GRHL1	-1.10005	0.0139106	-0.967775	0.0727184	-0.330364	1	1.538	1.198	0.405
ENSG00000134321	RSAD2	1.20652	0.0265028	0.266463	0.872258	-0.495072	1	0.467	0.679	0.836
ENSG00000134827	TCN1	3.92541	0.00191603	2.34691	1	NA	NA	0.018	1.241	0.199
ENSG00000134873	CLDN10	5.14209	0.00167176	1.87296	1	3.07162	1	0.018	0.35	0.788
ENSG00000134874	DZIP1	4.32406	0.0062975	2.71238	0.277788	0.916477	1	0.193	0.913	2.387
ENSG00000135002	RFK	2.15621	5.00562e-69	1.40913	4.16705e-28	0.167868	1	0.067	0.704	0.154
ENSG00000135047	CTSL	1.64633	1.49283e-09	0.99988	0.00234511	0.590905	0.0197583	1.032	2.621	1.546
ENSG00000135074	ADAM19	4.67958	1.04645e-13	2.40526	0.00375267	0.770217	0.208237	3.238	0.846	0.282
ENSG00000135083	CCNJL	3.81845	0.0240486	2.7122	0.285162	3.20436	1	1.034	0.652	0.482
ENSG00000135116	HRK	2.2255	0.000974622	2.57337	0.000185852	0.663688	1	0.193	1.249	0.324
ENSG00000135205	CCDC146	1.55744	0.0243438	0.60716	0.686241	0	1	0.018	0.141	0.154
ENSG00000135472	FAIM2	4.96441	0.0030273	2.70348	1	2.44786	1	0.193	1.469	1.323
ENSG00000135525	MAP7	-1.00911	4.04875e-23	-0.479984	3.1477e-05	-0.356603	0.945163	0.067	0.77	0.903
ENSG00000135842	FAM129A	-1.21003	2.16448e-12	-0.532986	0.0118379	-0.100463	1	0.829	0.435	0.306
ENSG00000135862	LAMC1	1.09395	0.0200204	1.65436	0.000124595	1.38905	0.717288	0.018	0.847	1.742
ENSG00000135924	DNAJB2	1.50956	4.97558e-06	0.574007	0.353312	0.259068	1	2.629	0.704	0.154
ENSG00000136026	CKAP4	4.39918	0.00561182	4.95591	0.00249354	4.68629	0.0288053	0.467	0.265	0.403
ENSG00000136147	PHF11	-1.27138	0.000131203	-0.0780705	0.940305	-0.29823	1	0.067	0.657	0.975
ENSG00000136367	ZFHX2	1.68534	0.00859264	1.00567	0.337287	0.976349	0.922993	1.755	0.445	0.039
ENSG00000136379	ABHD17C	2.84584	0.0166559	2.75611	0.0474502	3.37676	0.364267	0.467	0.736	0.717
ENSG00000136848	DAB2IP	3.86503	0.0246302	1.86729	0.647238	3.08987	0.555358	0.489	0.061	0.597
ENSG00000136854	STXBP1	1.94441	3.28476e-08	1.57825	9.68316e-05	0.240377	1	0.067	0.801	0.379
ENSG00000137648	TMPRSS4	1.06668	3.82328e-05	0.835692	0.00720848	-0.0321509	1	0.193	0.363	0.233
ENSG00000137726	FXYD6	3.43036	0.0488363	2.90399	0.2096	2.87994	0.735323	0.467	0.704	0.154
ENSG00000137868	STRA6	2.70454	0.0204356	1.82053	0.309182	0.983546	1	0.712	0.669	0.545
ENSG00000138111	TMEM180	1.28297	4.13804e-07	0.967313	0.00140097	0.677071	0.770314	0.467	0.337	0.039
ENSG00000138623	SEMA7A	1.93801	1.44158e-17	1.53992	5.41364e-10	0.701688	0.716157	0.004	0.566	0.363
ENSG00000138685	FGF2	-1.8323	1.31659e-25	-0.950696	2.82051e-08	0.330789	1	0.067	0.013	0.154
ENSG00000138772	ANXA3	-1.89903	2.28666e-08	-1.88694	2.99747e-07	0.454649	1	0.018	0.141	0.112
ENSG00000138821	SLC39A8	1.19622	1.3159e-16	0.4031	0.0578775	0.222792	0.997641	0.842	0.337	0.502
ENSG00000139438	FAM222A	1.75208	0.0147721	0.889114	0.508268	2.82886	1	0.018	1.101	1.545
ENSG00000139567	ACVRL1	3.2484	1.72352e-08	1.72954	0.0360508	1.95444	1	0.067	1.554	1.817
ENSG00000140263	SORD	1.04948	2.41806e-18	0.608905	1.06382e-05	-0.23132	1	0.067	1.339	0.955
ENSG00000140287	HDC	3.84265	0.0363956	1.90859	1	0	1	0.018	0.049	0.502
ENSG00000140848	CPNE2	1.34755	4.8353e-05	1.00014	0.0164642	0.738927	0.483478	1.276	0.076	0.596
ENSG00000141448	GATA6	1.31351	0.0322337	0.773699	0.458379	0.135784	1	0.067	1.073	1.048
ENSG00000141504	SAT2	1.40501	3.02701e-06	1.04272	0.00455336	0.4225	1	0.193	0.337	0.785
ENSG00000141562	NARF	1.08739	9.74964e-20	0.628644	4.81946e-06	0.0324854	1	0.467	0.431	0.92
ENSG00000141576	RNF157	-0.884273	7.93465e-12	-0.0878592	0.801851	-1.19213	0.0104948	1.349	0.389	0.154
ENSG00000141639	MAPK4	2.21952	0.0290822	0.69532	0.798822	0.833687	1	0.193	1.08	2.591
ENSG00000141837	CACNA1A	4.01749	0.0194235	3.8677	0.057783	0.0217573	1	0.582	0.319	0.119
ENSG00000142156	COL6A1	4.16017	0.010972	3.67344	0.0723785	2.78057	0.0585221	1.034	0.976	1.315
ENSG00000142185	TRPM2	4.1827	0.0230979	3.18626	1	0.0147522	1	0.067	0.217	0.001
ENSG00000142459	EVI5L	1.21407	0.0128208	1.29237	0.016003	1.99551	0.0423361	0.586	0.805	0.039
ENSG00000142910	TINAGL1	2.35754	1.09753e-08	1.10022	0.0865447	1.32109	0.00312088	0.467	1.694	0.965
ENSG00000143119	CD53	-1.07807	1.59478e-07	-0.456967	0.123116	-1.25457	0.799351	0.067	0.704	0.154
ENSG00000143224	PPOX	1.04866	3.74196e-10	0.328901	0.278689	0.153673	1	0.985	0.503	0.039
ENSG00000143333	RGS16	2.10786	0.000827546	1.50999	0.0785169	0.393303	1	1.181	0.704	0.039
ENSG00000143375	CGN	1.46228	0.0371077	1.01265	0.348295	0.0217578	1	1.572	0	0.57
ENSG00000143595	AQP10	1.3099	0.00115537	0.673488	0.314409	0.92352	0.706506	0.616	0.559	0.334
ENSG00000143627	PKLR	1.21522	1.50373e-06	0.74609	0.0261299	0.369497	1	1.33	0.505	0.858
ENSG00000143669	LYST	1.00319	0.0399639	0.695031	0.349059	-0.289378	1	1.214	0.704	0.502
ENSG00000143797	MBOAT2	-1.48185	1.38878e-38	-0.754995	5.45748e-11	-0.211985	1	0.626	0.37	1.485
ENSG00000144036	EXOC6B	1.39683	0.0150536	1.19291	0.100981	-0.536358	1	0.018	0.187	0.502
ENSG00000144218	AFF3	2.99218	1.55683e-07	1.83983	0.0151639	1.01222	1	1.034	1.115	0.438
ENSG00000144366	GULP1	-1.26748	9.51214e-15	-0.596655	0.00188214	-1.01205	0.143924	0.467	1.631	0.282
ENSG00000145014	TMEM44	-2.37512	0.0304528	-0.349759	1	0.427041	1	0.467	0.062	0.728
ENSG00000145113	MUC4	1.72999	0.0475112	1.81333	0.0672781	0.989051	1	0.001	1.038	0.502
ENSG00000145675	PIK3R1	1.2829	1.22394e-33	0.522274	7.70835e-05	0.437711	1	0.004	0.701	0.008
ENSG00000146054	TRIM7	0.91418	0.00600269	1.09733	0.00132752	0.0256897	1	0.615	0.313	1.142
ENSG00000146090	RASGEF1C	3.90185	0.030316	1.48613	1	NA	NA	0.831	0.264	1.755
ENSG00000146267	FAXC	2.01738	0.0218382	1.74445	0.120024	0.466082	1	0.467	2.105	0.502
ENSG00000146376	ARHGAP18	-1.32645	2.0334e-69	-0.720595	8.2913e-21	-0.389881	0.795929	0.467	1.379	1.976
ENSG00000146416	AIG1	-1.61261	5.39805e-25	-1.1404	4.2666e-13	-0.642164	0.0985643	1.034	1.379	1.174
ENSG00000146592	CREB5	2.28555	0.364446	4.1881	0.0242826	0.476676	1	0.018	0.396	0.008
ENSG00000146700	SRCRB4D	1.89464	0.00789604	0.68568	0.663263	0.844856	1	0.193	0.844	0.745
ENSG00000147044	CASK	2.53474	1.20792e-05	2.74617	4.54319e-06	0.780639	1	1.034	0.426	0.255
ENSG00000147168	IL2RG	-1.55143	3.54651e-07	-0.556581	0.193932	-0.617163	0.770314	1.164	1.62	0.493
ENSG00000147402	GABRQ	-1.10585	0.0318344	-0.389023	0.675282	-0.149431	1	2.033	0.712	0.16
ENSG00000147650	LRP12	-1.05758	1.46588e-09	-0.549706	0.0088656	0.634067	0.851107	0.067	1.137	0.154
ENSG00000147689	FAM83A	1.00159	3.64454e-17	0.698382	7.42251e-08	-0.0233283	1	0.067	0.765	0.502
ENSG00000148225	WDR31	1.36682	0.000154844	0.887443	0.0721736	1.31388	1	0.193	0.357	1.597
ENSG00000148908	RGS10	-1.10084	5.46084e-18	-0.476374	0.00209759	-0.149649	1	0.467	0.428	0.154
ENSG00000149131	SERPING1	2.61979	0.0043891	1.40077	0.388701	3.02556	0.366176	1.137	0.639	0.839
ENSG00000149260	CAPN5	2.37237	0.0122212	1.84647	0.14701	0.916352	1	0.635	0.354	0.154
ENSG00000149516	MS4A3	1.50807	6.27175e-12	0.908803	0.000758663	1.65099	0.000159731	1.034	1.628	1.275
ENSG00000149548	CCDC15	1.46434	0.0110909	0.973896	0.27066	0.241518	1	0.823	0.684	0.632
ENSG00000149781	FERMT3	-1.35149	0.000409824	-0.578366	0.314496	-2.86393	0.645217	0.609	0.289	0.502
ENSG00000151117	TMEM86A	1.79523	0.0192254	0.932977	0.504693	1.64084	1	1.62	1.615	1.165
ENSG00000151276	MAGI1	2.36991	2.39779e-05	1.51314	0.0567145	0.888693	0.795929	0.934	0.862	0.502
ENSG00000151491	EPS8	-1.3794	5.87757e-16	-0.804386	1.14765e-05	-0.974367	1	0.067	1.043	0.895
ENSG00000151718	WWC2	-1.04468	1.03268e-27	-0.489218	4.01825e-06	-1.22413	1	0.018	1.828	2.382
ENSG00000152580	IGSF10	-2.06396	0.0027963	-1.36764	0.106394	NA	NA	1.034	0.049	0.039
ENSG00000153094	BCL2L11	-1.22686	6.04359e-18	-0.616211	8.89926e-05	0.178193	1	0.004	0.212	0.039
ENSG00000153132	CLGN	1.05178	0.0457132	0.541881	0.580428	1.87826	1	0.556	0.672	0.039
ENSG00000153162	BMP6	3.89105	0.0317282	3.67376	1	NA	NA	0.067	1.237	2.249
ENSG00000153395	LPCAT1	0.292748	0.352552	0.522189	0.0654641	1.19381	0.0461607	0.018	1.662	1.333
ENSG00000154146	NRGN	1.00098	0.000496115	0.787535	0.0271438	0.826625	0.221215	0.493	0.162	1.245
ENSG00000154217	PITPNC1	1.58127	0.0016061	0.93703	0.232761	-0.0250893	1	0.193	0.337	0.502
ENSG00000154639	CXADR	1.28797	0.00703923	1.1328	0.0557142	1.03179	1	1.237	1.379	0.097
ENSG00000155130	MARCKS	2.23957	6.74116e-25	2.3511	1.30173e-26	0.803445	0.183289	0.587	0.466	0.61
ENSG00000156052	GNAQ	-1.29736	5.43092e-35	-0.954458	4.71184e-19	-0.534038	0.371971	0.193	0.013	0.13
ENSG00000156453	PCDH1	2.91128	0.0131588	1.89701	0.304966	1.6786	1	0.5	0.141	0.947
ENSG00000156587	UBE2L6	2.25208	6.70565e-12	1.359	0.00128661	2.34887	0.745232	2.462	1.379	0.776
ENSG00000157240	FZD1	2.02832	0.0117397	1.38386	0.248383	0.459397	1	0.193	0.72	0.392
ENSG00000157404	KIT	2.04009	0.00514306	1.17859	0.333744	2.46589	1	0.018	0.743	1.074
ENSG00000157851	DPYSL5	4.1382	0.0101835	3.60864	0.0690682	1.92175	1	0.018	1.01	1.116
ENSG00000157870	FAM213B	1.21502	5.98678e-12	0.789971	0.000145732	0.358782	0.795929	0.193	0.337	0.183
ENSG00000157873	TNFRSF14	1.27553	0.000431249	1.00379	0.0266138	0.541398	1	0.467	1.173	1.546
ENSG00000158163	DZIP1L	3.61675	0.0120541	1.60684	0.593242	1.19072	1	0.018	0.672	0.407
ENSG00000158164	TMSB15A	2.56261	0.00226589	1.02761	0.575754	0.803663	1	0.414	0.381	0.201
ENSG00000158292	GPR153	1.98565	0.0100306	0.85811	0.591795	0.578046	1	1.18	0.264	0.558
ENSG00000158560	DYNC1I1	4.1609	0.0140363	2.45397	0.430905	0.00815292	1	0.067	0.089	0.766
ENSG00000158578	ALAS2	2.28261	1.04282e-159	1.36867	2.70451e-54	0.953518	0.000142395	0.881	1.722	1.038
ENSG00000158716	DUSP23	1.20992	1.81783e-09	0.744783	0.00321583	0.409688	0.852737	1.453	0.313	0.768
ENSG00000159167	STC1	3.24222	0.0271761	2.47595	0.227597	1.18702	0.53463	1.034	0.667	0.039
ENSG00000159640	ACE	2.42427	0.0434891	1.71094	0.34843	1.04084	0.586317	1.069	NA	1.956
ENSG00000159733	ZFYVE28	-0.260494	0.474554	-0.237014	0.650593	-1.09816	0.0116998	1.405	1.365	0.422
ENSG00000161010	C5orf45	1.5387	0.0065248	1.05079	0.191848	1.20563	1	0.467	0.55	1.022
ENSG00000161082	CELF5	1.78264	0.00300047	0.942084	0.353587	1.22606	1	0.067	1.939	0.625
ENSG00000161249	DMKN	3.02791	5.63329e-05	2.42011	0.00759165	0	1	1.256	1.871	2.351
ENSG00000161395	PGAP3	1.02706	0.0237778	0.895353	0.118181	0.575018	1	0.467	0.704	0.55
ENSG00000161405	IKZF3	-1.94332	1.59026e-06	-0.532817	0.370717	NA	NA	0.921	0.855	0.039
ENSG00000162390	ACOT11	4.28852	0.0153278	3.8681	1	1.89155	1	1.208	1.71	2.085
ENSG00000162512	SDC3	1.02186	0.000768594	0.521394	0.308332	0.60724	1	0.467	0.198	0.008
ENSG00000162545	CAMK2N1	2.16037	4.21433e-22	1.82315	1.83461e-14	0.965059	0.183289	1.873	0.704	0.154
ENSG00000162645	GBP2	1.28872	1.89249e-06	0.791891	0.0347082	2.46135	1	0.018	1.881	0.502
ENSG00000162733	DDR2	0.984897	0.514926	-0.143878	1	1.91355	0.0047863	0.067	0.093	0.154
ENSG00000162757	C1orf74	1.3108	0.0466092	1.42676	0.0523549	0.106144	1	0.018	0.049	0.154
ENSG00000162836	ACP6	1.74885	0.00680866	0.309087	0.882224	1.61898	0.944968	2.166	1.28	0.912
ENSG00000162852	CNST	-1.02956	8.36246e-13	-0.600802	0.00025672	-0.189206	1	0.018	0.301	0.551
ENSG00000162873	KLHDC8A	5.0217	0.00229151	1.86861	1	0.0719017	1	0.193	1.702	0.039
ENSG00000163072	NOSTRIN	1.03444	5.04201e-26	0.707183	2.58179e-11	0.435231	0.17608	1.365	0.049	0.666
ENSG00000163218	PGLYRP4	3.58766	3.07131e-05	2.02361	0.115728	2.53718	1	0.004	0.695	0.571
ENSG00000163431	LMOD1	1.34978	0.0127259	-0.0445427	0.988824	2.24463	1	1.241	0.721	0.142
ENSG00000163497	FEV	3.16772	0.000145361	2.50226	0.0146222	2.43509	0.0644684	0.001	0.661	0.154
ENSG00000163499	CRYBA2	4.32736	0.0182609	2.86082	1	0.417402	1	0.018	1.191	0.008
ENSG00000163520	FBLN2	2.71896	4.70476e-13	1.67876	0.00024751	1.0229	1	0.788	0.271	0.154
ENSG00000163565	IFI16	1.46999	0.0330476	0.965378	0.375602	0.444131	1	1.369	0.566	0.32
ENSG00000163590	PPM1L	4.50596	0.00489009	4.19168	0.0253666	1.49995	1	0.067	0.871	0.785
ENSG00000163659	TIPARP	1.04249	1.46855e-10	0.925696	1.31222e-07	0.0558366	1	0.564	1.47	0.502
ENSG00000163686	ABHD6	1.24542	0.00262603	0.938145	0.0821301	0.305562	1	0.067	0.87	1.426
ENSG00000163803	PLB1	4.53726	0.00726841	2.70818	1	NA	NA	2.361	1.921	1.097
ENSG00000163827	LRRC2	2.12577	8.63458e-05	0.651045	0.610782	0.881836	1	0.467	0.141	0.502
ENSG00000164010	ERMAP	1.03686	4.16077e-05	0.324384	0.550707	0.0401338	1	0.193	0.43	0.173
ENSG00000164070	HSPA4L	-1.00514	2.29024e-24	-0.444453	6.24999e-05	-0.240754	1	2.073	0.853	0.222
ENSG00000164199	GPR98	-1.54389	1.3585e-21	-0.569524	0.00331238	-0.226876	1	0.555	0.426	0.212
ENSG00000164256	PRDM9	-1.96	7.69795e-19	-0.583239	0.0256084	-0.977328	1	1.227	0.272	0.008
ENSG00000164270	HTR4	3.69802	0.0213088	1.59553	1	0.0652224	1	1.02	0.852	0.154
ENSG00000164294	GPX8	3.2369	0.00113999	3.15226	0.00430334	0.685064	1	0.789	0.704	0.039
ENSG00000164398	ACSL6	2.57233	1.306e-13	1.48051	0.000712863	1.22191	1	0.193	0.37	1.345
ENSG00000164512	ANKRD55	1.38645	0.0357811	-0.245181	0.91307	0.36587	1	0.193	0.141	0.502
ENSG00000164638	SLC29A4	1.87979	0.0303097	1.59617	0.15756	0.281295	1	2.781	3.354	5.865
ENSG00000164683	HEY1	-2.20117	7.74088e-28	-0.762248	0.000109519	0.923737	0.00312088	0.524	0.121	0.154
ENSG00000164985	PSIP1	-0.0398281	0.789596	-2.45342	1.14946e-210	-0.336657	1	1.898	7.15	4.44
ENSG00000165025	SYK	-1.22952	5.36558e-15	-0.619637	0.000453371	-0.641662	0.688933	0.193	0.615	0.632
ENSG00000165105	RASEF	4.67711	0.00548907	3.86825	1	1.24939	1	0.449	2.49	1.577
ENSG00000165449	SLC16A9	2.14606	0.000628972	1.55795	0.0663926	3.27614	0.192194	1.581	0.147	0.502
ENSG00000165507	C10orf10	1.23539	0.045705	0.415181	0.781585	1.50797	1	0.541	0.967	0.476
ENSG00000165626	BEND7	2.53006	0.00519931	2.55631	0.0109446	0.338029	1	1.149	0.873	1.041
ENSG00000165806	CASP7	1.90688	0.000808023	1.71414	0.0102576	0.425855	1	0.067	0.585	1.68
ENSG00000165810	BTNL9	2.67051	4.24271e-08	3.18233	3.95421e-11	0.210569	1	0.193	0.449	0.502
ENSG00000165996	PTPLA	-1.45954	0.0122615	-0.814482	0.30319	-0.970397	0.884856	0.467	0.333	0.965
ENSG00000166313	APBB1	1.96481	4.36846e-05	1.33385	0.0381524	0.0273543	1	0.067	0.805	1.099
ENSG00000166352	C11orf74	2.72459	1.00997e-10	2.07281	2.00845e-05	0.700796	0.470244	0.467	0.563	0.847
ENSG00000166415	WDR72	3.26079	0.00527398	4.13263	0.000339367	-0.0934138	1	0.067	0.704	1.2
ENSG00000166450	PRTG	3.34184	6.01058e-08	2.80117	5.75648e-05	1.43809	0.0820527	0.067	0.013	0.039
ENSG00000166741	NNMT	-1.87955	0.00602962	-0.931942	0.321683	-0.0943182	1	0.797	2.269	1.441
ENSG00000166801	FAM111A	4.82294	0.00195905	4.2977	0.0178762	1.2346	0.720769	1.034	0.147	0.797
ENSG00000166833	NAV2	1.70327	3.37635e-05	1.66011	0.000215441	0.313732	1	0.018	0.349	0.502
ENSG00000166863	TAC3	1.73709	7.83584e-29	1.19715	1.64438e-12	1.07574	0.00907787	0.193	0.003	0.272
ENSG00000167107	ACSF2	1.05219	0.0395015	0.472374	0.647344	2.87895	1	0.193	0.988	0.339
ENSG00000167286	CD3D	-1.79714	3.28633e-08	-0.728353	0.0884941	-0.438367	0.825657	0	0.265	0.34
ENSG00000167311	ART5	3.71227	0.0467695	3.36007	1	-0.579031	1	0.193	0.258	0.502
ENSG00000167552	TUBA1A	1.64691	1.04719e-27	1.09476	2.56714e-11	0.920564	0.00735569	0.467	1.278	1.408
ENSG00000167600	CYP2S1	2.06846	0.0312004	1.96422	0.0894667	-0.580432	1	1.224	0.582	0.588
ENSG00000167612	ANKRD33	4.62359	0.00681449	2.71539	1	NA	NA	2.758	1.347	0.779
ENSG00000167619	TMEM145	1.45053	0.0149763	1.20341	0.116442	0.605609	1	0.004	0.386	1.186
ENSG00000167759	KLK13	1.54969	1.29999e-05	0.57188	0.40963	0.423087	1	0.467	0.561	1.202
ENSG00000167772	ANGPTL4	1.20187	0.0469654	0.98196	0.227715	1.2954	1	0.193	0.704	0.332
ENSG00000168135	KCNJ4	1.46194	4.02758e-06	1.1607	0.0017691	1.52361	0.665246	2.462	0.955	1.735
ENSG00000168461	RAB31	-2.27821	4.32758e-99	-1.15451	1.39427e-29	-0.557588	1	0.467	1.483	2.001
ENSG00000168497	SDPR	-1.51853	3.89013e-106	-0.645357	8.20473e-21	-0.152684	1	1.034	0.417	0.368
ENSG00000168646	AXIN2	3.91799	0.0213548	3.49212	0.0972937	0.503022	1	0.004	0.519	0.689
ENSG00000168754	FAM178B	2.02816	1.26106e-22	1.56358	2.0358e-12	2.01993	9.02739e-16	0.018	0.013	1.155
ENSG00000168765	GSTM4	1.00163	3.72491e-10	0.464368	0.0462499	0.154933	1	0.193	0.346	0.52
ENSG00000168785	TSPAN5	1.1735	1.43049e-08	0.68902	0.0125858	0.304546	1	0.193	0.304	0.242
ENSG00000168917	SLC35G2	-2.0476	0.0171478	-1.04108	0.375602	-1.32352	1	0.588	1.071	1.392
ENSG00000168938	PPIC	2.09899	1.85285e-08	1.0914	0.046563	0.728119	0.63142	1.284	0.807	0.416
ENSG00000168993	CPLX1	1.29239	0.0055649	1.01832	0.0942906	0.656216	0.832222	0.668	0.131	0.502
ENSG00000169047	IRS1	1.05618	0.000286897	0.718283	0.0658767	-0.539809	1	0.467	0.343	0.008
ENSG00000169083	AR	-1.08044	1.46047e-10	-0.170234	0.644053	-0.984797	0.259167	2.611	0.39	0.154
ENSG00000169213	RAB3B	2.50235	4.30165e-05	1.73723	0.0325096	1.61474	0.8269	2.376	0.914	0.553
ENSG00000169242	EFNA1	1.24375	3.85638e-05	0.624815	0.191012	0.59058	0.985265	0.018	0.704	0.668
ENSG00000169715	MT1E	3.82249	0.0249981	2.90411	0.227035	1.02952	1	0.467	0.36	0.806
ENSG00000169783	LINGO1	4.19732	4.25705e-18	2.13766	0.000680451	2.53298	0.00312088	0.855	0.098	0.154
ENSG00000169946	ZFPM2	-1.00041	3.03376e-07	-0.591066	0.012635	-0.240745	1	0.193	0.994	0.502
ENSG00000170271	FAXDC2	1.22382	4.00947e-08	0.055952	0.957693	0.652929	0.737664	1.056	0.388	0.502
ENSG00000170293	CMTM8	1.21389	0.0183799	1.12067	0.0749089	2.72402	0.718041	0.193	0.141	0.502
ENSG00000170381	SEMA3E	3.30589	0.00160299	1.82485	0.291205	0.983547	1	0.467	1.349	0.752
ENSG00000170385	SLC30A1	1.03116	9.78587e-10	0.524324	0.0206266	0.527619	0.641174	1.034	0.141	1.62
ENSG00000170412	GPRC5C	5.73233	6.35615e-05	4.49307	0.00891022	0.0182101	1	1.014	0.704	0.039
ENSG00000170537	TMC7	4.209	0.010529	4.14805	0.0261809	0.994805	1	1.033	0.89	0.223
ENSG00000170545	SMAGP	-2.13961	1.36626e-25	-1.06177	6.86341e-08	-0.457241	0.787061	0.467	1.721	1.335
ENSG00000170915	PAQR8	1.27788	2.89741e-07	0.575198	0.14701	1.10718	0.555358	1.175	1.904	0.706
ENSG00000171101	SIGLEC17P	5.17101	0.00169055	3.87194	1	NA	NA	NA	NA	NA
ENSG00000171105	INSR	2.83871	5.59717e-21	1.97837	7.98395e-09	1.15907	0.0545835	0.067	0.366	2.098
ENSG00000171119	NRTN	1.67754	0.0173539	1.2018	0.236493	0.959857	0.774542	0.467	0.068	0.154
ENSG00000171130	ATP6V0E2	1.24986	5.46947e-08	0.642829	0.0525703	1.88682	0.0317121	0.193	0.383	0.635
ENSG00000171298	GAA	1.36861	0.0110909	0.955393	0.22434	1.02275	1	0.018	0.28	0.956
ENSG00000171450	CDK5R2	3.37347	1.33824e-05	1.50639	0.276666	0.618557	1	0.193	1.725	1.057
ENSG00000171617	ENC1	1.89795	0.000112195	0.546246	0.663341	0.400443	0.914178	0.467	0.337	0.502
ENSG00000171729	TMEM51	1.53814	2.74179e-07	0.828502	0.055612	1.29512	0.175033	0.536	0.665	0.852
ENSG00000171860	C3AR1	-1.67607	0.0100597	-0.425853	0.734561	-0.528369	1	1.034	0.704	1.032
ENSG00000171867	PRNP	1.07431	0.00974451	0.444016	0.60793	0.153795	1	0.704	0.54	1.675
ENSG00000171914	TLN2	1.93837	0.0067772	1.10208	0.371731	0.356751	1	0.067	0.504	0.241
ENSG00000172086	KRCC1	1.54917	0.000324209	0.86544	0.192957	1.60328	1	0.193	0.704	0.936
ENSG00000172901		-1.29811	0.00724343	-0.398219	0.651404	-0.484317	1	1.869	0.141	NA
ENSG00000172927	MYEOV	-2.88927	1.25281e-14	-1.38677	3.65765e-05	-0.58316	0.502564	0.193	0.56	0.154
ENSG00000172986	GXYLT2	1.31667	3.51805e-05	1.01764	0.00927396	1.50362	1	0.018	0.345	0.57
ENSG00000173114	LRRN3	1.11826	6.55166e-10	0.329045	0.33441	0.916045	1	0.504	1.379	0.423
ENSG00000173267	SNCG	-1.56439	0.0189595	-0.731484	0.481838	0.0350887	1	1.034	0.283	0.502
ENSG00000174080	CTSF	1.07358	1.07401e-06	0.898559	0.000354136	1.07371	0.190929	0.018	0.434	1.655
ENSG00000174358	SLC6A19	3.06415	0.0100638	1.43415	0.549808	0.854888	0.336784	1.934	0.595	0.975
ENSG00000174938	SEZ6L2	1.14888	1.7161e-05	0.952111	0.00210509	1.19993	0.183289	1.159	0.704	0.198
ENSG00000175274	TP53I11	4.16126	0.0130425	3.67536	0.080217	1.8628	0.284317	0.424	1.152	0.886
ENSG00000175745	NR2F1	2.04615	1.75672e-15	1.24269	9.80454e-05	0.820666	0.146854	0.004	1.026	0.632
ENSG00000175806	MSRA	1.30812	0.00158247	0.962263	0.0807714	-0.601188	0.446052	0.067	1.989	0.818
ENSG00000175879	HOXD8	1.83386	0.00518545	2.12415	0.00165174	1.03001	1	1.245	0.536	1.769
ENSG00000175906	ARL4D	2.16069	4.77728e-06	1.3485	0.0388802	0.623497	1	0.613	0.07	1.434
ENSG00000176485	PLA2G16	1.31851	1.35489e-07	0.426239	0.396522	-0.152073	1	1.563	0.141	0.154
ENSG00000176533	GNG7	4.33708	0.00596827	4.6594	0.00578807	0.608383	1	0.467	0.88	0.154
ENSG00000177469	PTRF	-1.30511	3.94902e-47	-0.71561	2.47027e-14	-0.198485	1	1.572	0.704	0.502
ENSG00000177706	FAM20C	4.03094	0.0304308	3.19891	1	1.85838	1	0.018	0.364	0.118
ENSG00000178718	RPP25	1.3796	5.98616e-07	0.603278	0.192957	0.314958	1	1.214	0.671	0.259
ENSG00000179083	FAM133A	2.55388	4.74914e-06	4.3998	2.64978e-18	0.439554	1	0.067	0.141	0.534
ENSG00000179111	HES7	1.56809	0.131572	2.60719	0.00384642	1.06268	1	0.631	0.798	0.435
ENSG00000179862	CITED4	1.6123	0.00227508	1.04659	0.1719	0.983547	1	0.004	0.141	0.581
ENSG00000180537	RNF182	-2.73824	0.0101658	-1.2416	0.277609	-0.663771	1	1.303	0.366	0.502
ENSG00000180773	SLC36A4	1.3489	0.0593415	2.00587	0.00234757	-0.116805	1	1.034	0.543	1.033
ENSG00000180964	TCEAL8	1.36475	2.79284e-40	0.733345	1.05882e-10	0.660422	0.0015274	0.193	1.379	0.154
ENSG00000181381	DDX60L	-1.33259	0.000575362	-0.722396	0.165999	-0.929684	1	0.067	0.2	1.935
ENSG00000181444	ZNF467	1.38552	0.000496385	0.920076	0.0942906	1.48568	0.43468	0.193	0.049	0.303
ENSG00000182103	FAM181B	1.58871	0.00314074	1.18934	0.0987795	0.754166	1	0.018	0.337	0.502
ENSG00000182247	UBE2E2	1.09492	0.0124454	1.68365	2.29864e-05	0.541427	1	0.193	2.916	1.47
ENSG00000182379	NXPH4	0.807307	0.160181	1.19535	0.0286043	1.78913	0.0561102	0.067	0.704	0.502
ENSG00000182459	TEX19	1.49711	3.68814e-08	1.70876	4.45843e-10	0.191776	1	0.067	0.337	0.9
ENSG00000182585	EPGN	-4.72085	0.0063323	-2.33591	1	NA	NA	0.193	0.704	0.502
ENSG00000182752	PAPPA	2.73245	2.59937e-06	1.88323	0.0116429	-2.69034	0.741389	0.067	1.474	0.324
ENSG00000182759	MAFA	0.886504	0.10879	1.16501	0.0381524	0.449904	1	0.595	1.924	0.502
ENSG00000182871	COL18A1	1.03675	4.58969e-08	0.600618	0.0164642	0.694574	0.433692	0.504	1.084	0.836
ENSG00000182890	GLUD2	-1.30974	0.002847	-0.499727	0.493304	-0.595087	1	0.018	2.222	0.039
ENSG00000182912	C21orf90	4.28408	0.0106547	2.45409	0.433211	1.6156	0.118555	0.193	0.704	0.154
ENSG00000182916	TCEAL7	4.05139	0.0151516	4.07252	0.0303278	1.50933	1	0.467	0.269	0.353
ENSG00000183044	ABAT	2.22278	5.02391e-05	1.31393	0.101413	1.31846	1	1.073	0.337	0.293
ENSG00000183114	FAM43B	3.91705	0.0198506	2.7103	0.289299	1.92143	1	0.193	0.991	1.16
ENSG00000183242	WT1-AS	-1.1155	0.00307558	-0.320529	0.663219	-1.15362	0.337977	NA	NA	NA
ENSG00000183298		1.9844	0.0204307	1.72809	0.108576	-0.128102	1	NA	NA	NA
ENSG00000183621	ZNF438	3.66133	0.0352245	3.4921	0.0933917	0.34568	1	0.467	0.486	1.391
ENSG00000183628	DGCR6	1.04393	0.0187952	0.626514	0.383564	0.660459	1	1.034	0.141	0.154
ENSG00000183696	UPP1	1.4134	9.11389e-06	0.956586	0.0207662	0.154545	1	1.086	0.049	0.729
ENSG00000183722	LHFP	3.69876	0.0394797	3.18809	0.184506	0	1	0.467	1.875	0.502
ENSG00000183779	ZNF703	4.27947	0.0109808	2.86652	0.292545	0.876659	1	1.144	0.337	0.154
ENSG00000184160	ADRA2C	3.95078	0.000231936	2.52091	0.0962919	2.48472	0.0386112	0.067	0.77	0.039
ENSG00000184232	OAF	1.09521	0.000592142	1.14636	0.000849925	0.293965	1	0.459	0.455	0.158
ENSG00000184451	CCR10	1.15576	0.00185298	1.15026	0.0052254	0.851066	0.747249	0.771	0.337	0.502
ENSG00000184486	POU3F2	1.39219	7.22765e-14	0.743923	0.00203242	-0.0239921	1	0.193	0.704	0.154
ENSG00000184735	DDX53	2.35232	0.0214779	2.4518	1	NA	NA	0.49	0.689	0.502
ENSG00000184979	USP18	2.03666	0.000139222	2.12055	0.000190694	0.983547	1	1.034	1.1	0.039
ENSG00000185133	INPP5J	2.42465	0.00034521	1.84742	0.0292796	-0.249327	1	0.467	0.013	0.586
ENSG00000185201	IFITM2	-1.32458	6.29986e-22	-0.685787	4.08372e-06	-0.764542	0.948774	1.034	0.704	0.562
ENSG00000185222	WBP5	1.34849	3.30276e-50	0.765992	8.39481e-15	0.70456	0.00306019	0.499	0.337	0.154
ENSG00000185567	AHNAK2	2.89462	0.0309517	1.7677	1	NA	NA	0.193	0.704	0.154
ENSG00000185630	PBX1	1.15187	3.45215e-28	0.109916	0.701434	-0.044889	1	0.067	0.317	0.502
ENSG00000185818	NAT8L	0.338567	0.366766	0.787785	0.00664393	1.26746	0.0364066	0.193	0.64	0.534
ENSG00000185988	PLK5	5.39723	0.000401361	5.25956	0.00164263	1.50801	1	1.034	0.901	2.004
ENSG00000186462	NAP1L2	5.11744	0.00163637	3.80461	1	2.23177	1	1.355	0.704	0.502
ENSG00000186472	PCLO	1.66574	1.03611e-06	1.18119	0.00501563	0.0217596	1	0.562	0.887	0.479
ENSG00000186868	MAPT	1.93762	9.83578e-15	1.49327	9.97132e-08	1.94949	0.00175933	0.505	0.744	0.502
ENSG00000186998	EMID1	1.68272	0.0292085	0.653217	0.705886	0.425001	1	0.067	0.613	1.197
ENSG00000187193	MT1X	1.48902	0.000218861	0.941	0.0997847	0.40308	1	0.193	0.712	2.508
ENSG00000187210	GCNT1	5.01729	0.001363	4.67353	0.00895998	0.983547	1	1.034	0.141	0.153
ENSG00000187231	SESTD1	0.887656	0.00618504	1.26582	3.65605e-05	0.29486	1	1.829	0.2	0.502
ENSG00000187601	MAGEH1	4.15311	0.0242889	3.66962	1	0.305517	1	0.193	0.141	0.502
ENSG00000187630	DHRS4L2	1.16599	0.0275669	0.696311	0.416995	-0.142811	1	0.193	0.592	1.362
ENSG00000187653	TMSB4XP8	-1.46988	1.03773e-07	-0.675096	0.0602107	-0.351676	1	NA	NA	NA
ENSG00000187997	C17orf99	1.60557	4.17988e-10	0.562168	0.2096	0.563429	1	0.518	0.704	0.154
ENSG00000188042	ARL4C	3.37583	0.0196467	2.47338	0.23154	0.474436	1	1.776	0.337	0.008
ENSG00000188175	HEPACAM2	1.61475	0.0192254	0.350176	0.869399	0.553512	1	0.193	1.638	0.586
ENSG00000188517	COL25A1	-1.64741	2.62108e-06	-1.09997	0.00589959	0.444928	1	0.067	1.136	2.2
ENSG00000188636	LDOC1L	2.65847	0.0011293	2.39146	0.0119763	1.22857	0.237307	0.525	0.337	0.246
ENSG00000188672	RHCE	1.17891	3.48723e-07	0.585991	0.0765242	0.413032	0.787061	0.018	0.446	0.039
ENSG00000188760	TMEM198	1.17585	0.00214045	0.92965	0.057783	0.716793	0.770314	2.034	0.346	0.717
ENSG00000189056	RELN	-1.09631	2.82929e-09	-0.680629	0.00162211	-0.380476	0.920984	0.004	0.774	0.688
ENSG00000189171	S100A13	1.26888	1.1763e-20	0.916874	5.6153e-10	0.518452	0.112029	0.067	1.478	1.727
ENSG00000196074	SYCP2	-1.79534	1.38778e-15	-0.98674	2.65806e-05	-1.46473	1	0.067	0.46	1.012
ENSG00000196526	AFAP1	2.41693	3.74254e-10	2.03789	2.17573e-06	2.34106	0.337977	0.479	0.704	0.74
ENSG00000196743	GM2A	1.27906	7.0449e-21	0.87895	5.17688e-09	-0.0327871	1	0.467	2.092	0.502
ENSG00000196954	CASP4	3.97448	0.0176521	4.06952	0.0297386	0	1	0.193	2.052	0.559
ENSG00000197043	ANXA6	1.27006	3.93233e-26	0.96045	8.06009e-14	0.387593	0.551872	1.846	0.286	0.368
ENSG00000197093	GAL3ST4	2.5136	6.01058e-08	1.33464	0.0448004	1.13015	1	0.067	1.385	1.169
ENSG00000197121	PGAP1	4.54176	0.00366657	3.90392	0.0399512	1.90599	1	0.467	0.25	0.565
ENSG00000197165	SULT1A2	1.90959	0.00261419	1.55564	0.0513851	0.903651	0.746323	1.034	1.248	1.928
ENSG00000197296	FITM2	1.01927	0.00952614	0.482574	0.511602	0.0785213	1	0.067	0.887	0.039
ENSG00000197587	DMBX1	1.09535	0.000620879	0.866851	0.0295688	0.217693	1	0.467	0.84	0.154
ENSG00000197616	MYH6	2.53316	0.00668706	0.238752	0.952525	NA	NA	1.167	0.243	0.949
ENSG00000197747	S100A10	-1.00025	0.00392162	-0.530067	0.299771	0.478701	1	0.474	0.376	0.367
ENSG00000197763	TXNRD3	1.48497	0.0528072	1.88467	0.0145309	0.571796	1	0.067	1.329	0.881
ENSG00000197977	ELOVL2	0.339845	0.621813	1.07926	0.0190544	0.31365	1	0.067	0.075	0.519
ENSG00000197993	KEL	1.55739	1.03268e-27	0.73296	3.29233e-05	0.626491	0.175033	1.201	1.03	0.154
ENSG00000198053	SIRPA	2.41164	0.00169133	2.26171	0.0102576	2.46295	0.904553	1.196	1.039	0.154
ENSG00000198270	TMEM116	-1.19824	0.00400131	-0.62632	0.309182	-0.283316	1	0.193	0.141	0.502
ENSG00000198363	ASPH	-1.06586	8.8138e-08	-0.170502	0.703595	-0.543753	1	0.428	0.636	0.589
ENSG00000198648	STK39	1.07442	0.0214386	0.809856	0.218379	3.08801	0.545402	0.067	0.911	1.29
ENSG00000198673	FAM19A2	-1.10501	0.00253075	-0.791582	0.0862427	-0.703655	0.816373	0.018	3.303	0.901
ENSG00000198756	COLGALT2	-1.6682	0.0466012	-1.17762	0.263561	-0.134931	1	0.742	1.355	0.929
ENSG00000198796	ALPK2	3.64106	0.0477005	1.90059	1	2.5129	1	0.018	0.422	0.154
ENSG00000198816	ZNF358	1.18085	0.000276461	0.934635	0.0183124	1.12379	0.41028	1.034	0.679	0.154
ENSG00000198832		1.86973	0.000808023	1.65843	0.0111424	0.609035	1	0.193	2.245	NA
ENSG00000203778	FAM229B	1.71788	0.01189	1.6436	0.0403846	-0.569674	1	0.193	0.049	0.502
ENSG00000203867	RBM20	-1.12632	3.6646e-06	-0.203319	0.706591	-0.940037	1	0.482	1.847	1.812
ENSG00000203995	ZYG11A	-1.10822	0.000902306	-0.661747	0.131547	-0.633537	0.718041	0.018	2.314	0.276
ENSG00000204060	FOXO6	1.37019	1.38406e-08	0.950762	0.00119988	0.693199	0.922993	0.193	1.656	1.034
ENSG00000204186	ZDBF2	2.37971	0.0266671	3.15073	0.00235696	-1.56261	1	0.067	0.337	0.255
ENSG00000204267	TAP2	2.8111	3.73984e-17	2.50053	1.64438e-12	2.984	5.26245e-09	NA	NA	2.021
ENSG00000204291	COL15A1	2.04278	4.19934e-15	1.93682	1.16415e-12	0.234189	1	0.467	0.265	0.191
ENSG00000204472	AIF1	1.168	2.3073e-07	0.519251	0.139219	1.10828	0.0817819	0.193	0.704	0.154
ENSG00000204525	HLA-C	2.66263	6.10961e-11	1.90076	9.09063e-05	4.5078	0.0439924	2.257	0.704	0.502
ENSG00000204682	CASC10	-2.22829	0.00512014	-1.30805	0.175592	-0.441863	1	2.4	1.088	0.351
ENSG00000204711	C9orf135	-1.73858	0.00142622	-1.26141	0.0447284	0.565857	1	0.79	0.49	0.502
ENSG00000204866	IGFL2	5.48842	0.000192229	4.60863	0.00748073	2.35075	1	0.467	1.076	0.502
ENSG00000204949	FAM83A-AS1	1.16777	1.56858e-08	0.793982	0.00154765	0.0679623	1	NA	NA	NA
ENSG00000205293		-2.07806	0.0407087	-0.497353	0.781286	0.273401	1	NA	NA	NA
ENSG00000205464	ATP6AP1L	1.31802	0.00034789	0.701182	0.223714	0.255494	1	0.193	0.158	0.336
ENSG00000205542	TMSB4X	-1.47359	8.46907e-05	-0.94935	0.0497237	-0.469823	0.080843	0.207	0.033	0.1
ENSG00000205683	DPF3	1.2436	0.00525639	0.801148	0.229205	0.734429	1	1.034	0.337	0.039
ENSG00000205730	ITPRIPL2	1.28679	4.04953e-05	1.08859	0.00300971	1.10726	1	0.193	1.379	1.557
ENSG00000206178	HBZP1	1.62898	0.00556754	0.976815	0.298767	-0.222611	1	NA	NA	NA
ENSG00000206192	ANKRD20A9P	1.80918	1.15942e-09	0.84996	0.057783	0.0326145	1	NA	NA	NA
ENSG00000206557	TRIM71	-1.91007	1.07723e-22	-0.564029	0.0128114	0.917338	1	0.067	0.088	0.509
ENSG00000213420	GPC2	1.3545	4.26048e-06	0.967156	0.00727918	0.590849	0.770314	0.193	0.337	1.397
ENSG00000213853	EMP2	2.60057	4.13384e-21	1.78927	8.57741e-09	1.07386	0.00248375	0.004	0.234	1.503
ENSG00000214855	APOC1P1	1.02486	0.0157015	0.300115	0.773593	0.607611	1	NA	NA	NA
ENSG00000214922	HLA-F-AS1	2.34901	0.000233208	1.4971	0.100905	3.46036	1	NA	NA	NA
ENSG00000215246		2.34628	0.00932528	1.24185	0.443396	1.2878	1	NA	NA	NA
ENSG00000219529		-1.34465	0.00269413	-0.872463	0.129036	0.333118	1	NA	NA	NA
ENSG00000223361	FTH1P10	1.51505	0.0256874	1.37011	0.101736	1.31264	1	NA	NA	NA
ENSG00000223551	TMSB4XP4	-1.67574	6.76914e-05	-1.02646	0.0474502	0.102247	1	NA	NA	NA
ENSG00000223572	CKMT1A	1.3511	6.41545e-07	0.929935	0.00635187	-0.0193129	1	0.193	1.379	0.502
ENSG00000223802	CERS1	1.6065	0.000702015	1.39876	0.0125802	0.671176	1	0.892	0.337	0.502
ENSG00000224141		-1.32373	0.00822125	-0.166223	0.900792	-0.305884	1	NA	NA	NA
ENSG00000225138		1.72156	0.00205632	0.73433	0.496764	1.00725	0.226409	NA	NA	NA
ENSG00000225210		2.04818	0.044438	1.66388	0.227035	0.595469	1	NA	NA	NA
ENSG00000225465	RFPL1S	1.25988	0.0465498	0.607729	0.626947	0.870486	1	NA	NA	NA
ENSG00000225485	ARHGAP23	2.65922	0.111936	3.59628	0.0277324	-2.41714	1	0.193	1.304	1.327
ENSG00000225528		1.54499	1.62815e-06	0.67094	0.207534	0.131345	1	NA	NA	NA
ENSG00000225667	LINC00505	2.3462	0.00734312	1.35172	0.349938	0.245351	1	NA	NA	NA
ENSG00000226751		1.3273	0.00509104	0.848946	0.221955	0.313954	1	NA	NA	NA
ENSG00000229153	EPHA1-AS1	1.41068	0.00232133	1.61259	0.000775699	-0.112365	1	NA	NA	NA
ENSG00000229659		2.01514	0.027827	0.179274	0.963622	0.66151	0.554878	NA	NA	NA
ENSG00000229855		-2.82883	2.46608e-05	-1.07908	0.165725	0	1	NA	NA	NA
ENSG00000230424		-4.6709	0.011415	-1.45366	1	0.302265	1	NA	NA	NA
ENSG00000231806	PCAT7	2.76215	0.00407566	2.02407	0.122774	-0.940037	1	NA	NA	NA
ENSG00000232010		2.09795	1.98674e-08	0.867478	0.165241	-0.502012	1	NA	NA	NA
ENSG00000232265		-1.3909	0.0313293	-0.662637	0.508017	NA	NA	NA	NA	NA
ENSG00000232859	LYRM9	1.22986	0.040918	0.995604	0.221955	0.695007	1	1.285	0.704	0.417
ENSG00000232872	CTAGE3P	-1.59444	0.0400417	-1.70197	0.0636783	NA	NA	NA	NA	NA
ENSG00000233236		1.13451	8.15322e-09	0.477214	0.120699	0.160306	1	NA	NA	NA
ENSG00000233643		-1.63061	0.00234953	-0.858526	0.227035	-0.709151	1	NA	NA	NA
ENSG00000233766		-1.91978	0.00651161	0.00341632	1	-1.90056	1	NA	NA	NA
ENSG00000233916	ZDHHC20P1	4.87148	0.00533137	3.44308	1	NA	NA	NA	NA	NA
ENSG00000234127	TRIM26	0.0421665	0.969569	0.192504	0.868473	2.98538	0.036688	0.018	0.417	0.364
ENSG00000234745	HLA-B	1.90078	6.22989e-06	1.29975	0.0191887	2.86969	0.00322779	2.862	0.704	0.396
ENSG00000235162	C12orf75	1.33332	0.0110286	1.41645	0.0139466	2.61252	0.118555	0.067	0.075	0.94
ENSG00000235978		1.64916	0.022654	0.639597	0.680223	0.633614	1	3.017	0.065	NA
ENSG00000236194		-1.16533	0.0483198	-0.468932	0.656668	-0.0887883	1	NA	NA	NA
ENSG00000236199		-1.53131	0.00976572	-0.291387	0.82749	-1.01588	0.555358	NA	NA	NA
ENSG00000236452		1.94024	0.14981	2.66771	0.0425301	NA	NA	NA	NA	NA
ENSG00000237289	CKMT1B	1.02522	0.0407453	0.796084	0.253612	0.0850064	1	1.034	0.704	0.15
ENSG00000237742		-1.04381	0.00459929	-0.217571	0.797839	-0.814623	0.904553	NA	NA	NA
ENSG00000238164		1.93863	0.0205817	1.02216	0.49911	NA	NA	NA	NA	NA
ENSG00000238243	OR2W3	1.32357	0.0129106	1.32323	0.029038	0.746151	0.787061	1.088	2.618	1.738
ENSG00000238261		1.07736	0.00251066	0.573819	0.328994	-0.366627	1	NA	NA	NA
ENSG00000238269	PAGE2B	2.58219	0.0265882	1.96875	1	-1.55045	1	1.034	0.704	0.005
ENSG00000240583	AQP1	1.67798	4.08525e-06	0.186233	0.889086	0.480264	1	NA	NA	0.823
ENSG00000241135	LINC00881	2.48183	0.000173557	1.67766	0.0601895	0.961584	1	NA	NA	NA
ENSG00000242265	PEG10	1.27514	2.82361e-09	1.06905	9.36836e-06	0	1	0.467	1.379	0.502
ENSG00000243467	NA	3.49127	0.0143254	0.778125	1	NA	NA	NA	NA	NA
ENSG00000244067	GSTA2	3.36198	0.000276434	2.13673	0.102134	2.28448	1	0.193	1.387	0.756
ENSG00000244165	P2RY11	1.10868	0.000768594	0.662465	0.179414	0.726512	0.853473	0.067	0.915	0.604
ENSG00000244682	FCGR2C	3.2722	0.000334918	2.03004	1	0.918444	1	1.421	0.817	0.627
ENSG00000245164	LINC00861	-2.66462	9.57794e-05	-1.8464	0.0261299	-0.431823	1	NA	NA	NA
ENSG00000246582		-1.40011	0.0321993	-0.00854888	1	-0.644584	1	NA	NA	NA
ENSG00000247982	LINC00926	-1.57982	0.0108412	-0.330439	0.798061	-0.641826	1	NA	NA	NA
ENSG00000248227		3.41766	1.17248e-05	3.02896	0.000521999	1.14808	1	NA	NA	NA
ENSG00000248309	MEF2C-AS1	-4.52185	0.010401	-0.695708	1	0.908663	1	NA	NA	NA
ENSG00000249069	LINC01033	-1.61588	4.50651e-12	-0.549453	0.0675835	-0.175591	1	NA	NA	NA
ENSG00000249196		2.185	4.55472e-25	1.58002	1.49172e-11	0.35633	0.922993	NA	NA	NA
ENSG00000250666		1.29526	0.00898747	0.72423	0.37676	0.754963	1	NA	NA	NA
ENSG00000251493	FOXD1	3.15816	0.0375023	2.92519	0.114802	0.467979	1	0.193	0.337	0.502
ENSG00000251629		-1.24182	0.00010387	-0.379414	0.485206	-0.876364	1	NA	NA	NA
ENSG00000252139		1.7173	0.00502476	1.40651	0.0668226	1.32279	1	NA	NA	NA
ENSG00000253368	TRNP1	2.23043	0.000400405	1.56296	0.0677358	-0.142875	1	0.193	0.73	0.467
ENSG00000253377		-1.59747	2.46753e-16	-0.508349	0.0435033	-1.14164	1	NA	NA	NA
ENSG00000254319		-1.49651	1.90662e-13	-0.571712	0.0242826	-0.708128	0.559586	NA	NA	NA
ENSG00000254615		2.01739	0.000275259	1.54734	0.0272701	1.15389	0.602692	NA	NA	NA
ENSG00000255346	NOX5	3.61268	1.83458e-51	1.85544	9.14678e-12	1.56892	0.000182655	0.193	0.337	0.194
ENSG00000255679	JRKL-AS1	-4.04789	0.0064373	-0.967416	1	-0.267274	1	NA	NA	NA
ENSG00000257093	KIAA1147	1.51956	0.00449176	1.13584	0.119292	1.19958	1	0.004	1.89	0.192
ENSG00000258545		-2.40404	3.55622e-11	-0.774702	0.055612	0	1	NA	NA	NA
ENSG00000258932		-1.31201	0.0160387	-0.67927	0.402161	-2.5241	1	NA	NA	NA
ENSG00000259745		3.03497	0.000180549	1.70997	0.165276	NA	NA	NA	NA	NA
ENSG00000259937		-2.52282	0.0172697	-1.52016	0.213774	NA	NA	NA	NA	NA
ENSG00000259974	LINC00261	3.21453	2.30805e-17	2.35262	2.28645e-08	-0.287077	1	NA	NA	NA
ENSG00000261087		1.79221	0.013167	1.17057	0.291686	0.0272232	1	NA	NA	NA
ENSG00000261584		1.95197	0.0153489	1.0944	0.430188	-0.502541	1	NA	NA	NA
ENSG00000263082		5.08109	0.00295199	2.44643	1	NA	NA	NA	NA	NA
ENSG00000263280		1.1478	0.0459533	1.15986	0.0836381	0.226077	1	NA	NA	NA
ENSG00000263470		3.73086	0.0480821	3.7113	1	1.92582	1	NA	NA	NA
ENSG00000264198		-1.606	8.97205e-10	-0.597343	0.0661932	0.021753	1	NA	NA	NA
ENSG00000264451		4.78661	4.6893e-06	4.2075	0.000295934	2.49832	1.09524e-05	NA	NA	NA
ENSG00000265356		2.62194	0.0146015	2.08035	1	2.22862	1	NA	NA	NA
ENSG00000265817	FSBP	-2.61938	0.000104417	-1.74577	0.0166336	NA	NA	0.193	0.272	0.447
ENSG00000266010	GATA6-AS1	1.97801	0.00206346	0.897522	0.470536	0.908221	0.584695	NA	NA	NA
ENSG00000269600		1.67359	9.46213e-23	1.21626	5.10156e-11	NA	NA	NA	NA	NA
ENSG00000270933		4.17826	0.0237731	2.86053	1	0.0912188	1	NA	NA	NA
ENSG00000271051	NA	-1.83691	4.30199e-18	-0.336757	0.280849	NA	NA	NA	NA	NA
ENSG00000271736		2.02301	3.00964e-08	1.5334	0.00032705	NA	NA	NA	NA	NA
ENSG00000272189		-1.45491	0.0101194	-0.658027	0.446564	-0.688066	1	NA	NA	NA
ENSG00000272620	AFAP1-AS1	NA	NA	NA	NA	1.50856	0.00351193	NA	NA	NA

## Sheet: Supplementary Table 6
Supplementary Table 6: qRT-PCR primers
Gene	Forward	Reverse
HLA-B	CATCGTGGGCATTGTTGCTG	ACGCAGCCTGAGAGTAGC
HLA-C	CTGGCCCTGACCGAGACCTG	CGCTTGTACTTCTGTGTCTCC
TAP1	CCTGTGGCACAAACTCGGG	ATCTCCCCAAGAGAGGAGAGGA
NLRC5	CACTTGGAGGAGCTGGACTT	GTGAGTAAGCAAGGCCAAGG
MEF2C	CGGGGACTATGGGGAGAAAA	AATGTCACCTGTCTGTTACGTTC
GAPDH	ACAACTTTGGTATCGTGGAAGG	GCCATCACGCCACAGTTTC

## Sheet: Supplementary Table 7
Supplementary Table 7: sgRNA sequences
sgRNA	Target Sequence	Reference
MTF2 sgRNA 1	GTTATATGTGACAAGTG	Morgens et al 2017		# Control sgRNA targeting a 'safe' genomic location with no annotted funciton
MTF2 sgRNA 2	TGTTACTGCTATTGTGG
AEBPB2 sgRNA 1	GTCCCAACAACAATTAT
AEBPB2 sgRNA 2	CTCATATAGAAAGTTTA
BAHD1 sgRNA 1	CTGAGTTCGGGCCTCAC
BAHD1 sgRNA 2	TGAGGTGACCTGGGCTCTC
EED sgRNA 1	GCTCGTATTGCTATCAT
EED sgRNA 2	GATCCAGCTACAGCCAGCAG
EED sgRNA 3	GACGCTGTCAGTATAGAAAG
PCGF1 sgRNA 1	TTTGCTGCCTATGCGC
PCGF1 sgRNA 2	GCCGAGGTTGCTCAGTGC
PCGF1 sgRNA 3	GTCACCCAGCCCACTGGGGA
RING1 sgRNA 1	GGCATTCTGGGCATTCGC
RING1 sgRNA 2	GAGATTGCTGTTTCCCCT
RNF2 sgRNA 1	GCAGGCCCTAGTAACAAA
RNF2 sgRNA 2	GCATCCACACATAGCAATC
MEN1 sgRNA 1	CTCCTACTTCAAGGATC
MEN1 sgRNA 2	GTCGGCCACGGGAAAGT
MEN1 sgRNA 3	ATTGGGCCCAAACACTACCC
PSIP1 sgRNA 1	GCAAACCAAATAAAAGAAA
PSIP1 sgRNA 2	AGTAAGGAAATATATCCTT
PSIP1 sgRNA 3	TAGGTAGACGAAGTTCCTGA
STAT1 sgRNA 1	GAAATCAGACAGTACC
STAT1 sgRNA 2	ATTAATGATGAACTAG
IFIH1 sgRNA 1	GGTGAAAATGTACATCC
IFIH1 sgRNA 2	AATGTTCTTCGTCAAAC
RELA sgRNA 1	ATCTCCACATAGGGGCCAG
RELA sgRNA 2	AATCCAGTGTGTGAAGAAG
JunD sgRNA 1	CGTAGACAGGCGCTTC
JunD sgRNA 2	GGCCGCTTGTTCCCCG
KMT2A sgRNA 1	GTTCCGGGCCGTGTTTG
KMT2A sgRNA 2	TCAGACAAAGCCCTCGA
KMT2B sgRNA 1	GCACGCAGCCTCGACTC
KMT2B sgRNA 2	TCCTTGGGACTCGAATC
RFX5 sgRNA 1	GAGCCTCTGAAGAAGGG
RFX5 sgRNA 2	TGCTGAGTGGGCGGCAAC
SETD1A sgRNA 1	GCGGAACTACAAGCTCATCG
SETD1A sgRNA 2	AAGGATATGTGCCGTAAGTA
SETD1A sgRNA 3	TTGGACCTGACATGGCAACG
SETD1B sgRNA 1	GTCCAGCAACCGCCCGG
SETD1B sgRNA 2	GGCCCTTCGGGCGAGAGG
Control sgRNA 1 #	AATCATAAGGCAATCATC
Control sgRNA 2 #	AGTAAACTAGCGCATTG
Control sgRNA 3 #	AACGGATGTTAGGTTCT
